# Supplementary material for: Metabolomic and transcriptomic landscape of the bovine uterine lumen during the second week of the estrous cycle
Source: J Anim Sci Biotechnol. 2026 Jul 9;17:143. doi: 10.1186/s40104-026-01466-z (PMC13348268; doi:10.1186/s40104-026-01466-z)
Supplement: Supplementary file 1 — Additional file 1: Table S1. Changes across time points in the concentrationof all metabolites in uterine luminal fluid. Table S2. Changes across time points in significant calculated variables. Table S3. Detail of all genes in pattern A. Table S4. Detail of all genes in pattern B. Table S5. Detail of all genes in pattern C. Table S6. Detail of all genes in pattern D. Table S7. Detail of all genes in pattern E. Table S8. Detail of all genes in pattern F. Table S9. Detail of all genes in pattern G. Table S10. Detail of all genes in pattern H. Table S11. Detail of all genes in pattern I, encompassing patterns A, B, and D. Table S12. Detail of all genes in pattern J, encompassing patterns D, E, and G. Table S13. Detail of all genes in pattern K, encompassing patterns A, C, and H. Table S14. Detail of all genes in pattern L, encompassing patterns E, F, and H. Table S15. Top 50 enriched terms for pattern Iby significant FDR ≤ 0.1 to evaluate the transcriptomic time trends. Table S16. Top 50 enriched terms for pattern Jby significant FDR ≤ 0.1 to evaluate the transcriptomic time trends. Table S17. Top 50 enriched terms for pattern Kby significant FDR ≤ 0.1 to evaluate the transcriptomic time trends. Table S18. Top 50 enriched terms for pattern Lby significant FDR ≤ 0.1 to evaluate the transcriptomic time trends. Table S19. Classification of amino acid-related genes according to their main function and direction of change over time. Table S20. Classification of lipid-related genes according to their main function and direction of change over time [file 40104_2026_1466_MOESM1_ESM.xlsx]

## Sheet: Table S1
Changes across time points in the concentration (µM) of all metabolites in uterine luminal fluid. All means are reported as mean ± s.e.m.
Serial No	Class	Metabolite Name	Metabolite Code	Day 7	Day 10	Day 14	p Value
1	Acylcarnitines (09)	Carnitine (free)	C0	7.695 ± 2.426	16.308 ± 5.090	12.204 ± 4.164	0.222
2		Acetylcarnitine	C2	3.938 ± 1.281	6.015 ± 2.207	5.882 ± 1.206	0.432
3		Propionylcarnitine	C3	0.310 ± 0.094	0.571 ± 0.163	0.361 ± 0.121	0.26
4		Hydroxybutyrylcarnitine (Malonylcarnitine)	C3-DC (C4-OH)	0.057 ± 0.020	0.077 ± 0.015	0.094 ± 0.015	0.291
5		Propenoylcarnitine	C3:1	0.067 ± 0.020	0.484 ± 0.246	0.097 ± 0.063	0.039
6		Butyrylcarnitine / Isobutyrylcarnitine	C4	0.221 ± 0.047	0.417 ± 0.086	0.498 ± 0.124	0.094
7		Isovalerylcarnitine / 2-Methylbutyrylcarnitine / Valerylcarnitine	C5	0.024 ± 0.007	0.028 ± 0.010	0.024 ± 0.011	0.93
8		Hydroxyisovalerylcarnitine / Hydroxy-2-methylbutyryl /Hydroxyvalerylcarnitine (Methylmalonylcarnitine)	C5-OH (C3-DC-M)	0.071 ± 0.018	0.088 ± 0.018	0.093 ± 0.016	0.599
9		Hydroxyhexadecanolycarnitine [= Hydroxypalmitoylcarnitine]	C16-OH	0.0003 ± 0.0001	0.0005 ± 0.0002	0.0002 ± 0.000	0.485
10	Amino Acid (17)	Alanine	Ala	19.58 ± 6.37	44.41 ± 7.17	36.74 ± 7.92	0.056
11		Arginine	Arg	3.42 ± 1.15	7.62 ± 1.02	6.20 ± 0.54	0.026
12		Asparagine	Asn	2.76 ± 0.70	4.48 ± 1.11	3.04 ± 0.36	0.071
13		Aspartic acid	Asp	14.78 ± 3.22	27.43 ±4.41	15.46 ± 2.0	0.053
14		Cysteine	Cys	95.16 ± 25.8	97.40 ±24.92	59.09 ± 12.29	0.465
15		Glutamine	Gln	29.78 ± 7.07	92.45 ±21.87	46.01 ± 6.91	0.006
16		Glutamic acid	Glu	69.71 ± 17.43	137.20 ± 26.79	137.20 ± 26.80	0.04
17		Glycine	Gly	216.57 ± 44.62	186.4 ±47.55	86.22± 12.83	0.086
18		Histidine	His	1.47 ± 0.51	3.24 ± 0.40	2.47 ± 0.20	0.035
19		Isoleucine	Ile	2.60 ± 1.13	3.75 ± 0.78	3.41 ±0.41	0.304
20		Lysine	Lys	1.88 ± 0.96	5.50 ± 2.55	5.45 ±0.98	0.185
21		Phenylalanine	Phe	2.53 ± 1.09	2.95 ± 0.43	2.69 ±0.23	0.561
22		Proline	Pro	5.85 ± 2.25	11.34 ± 2.97	5.71 ±3.05	0.235
23		Serine	Ser	10.08 ± 2.94	19.20 ± 3.56	11.32 ± 1.52	0.071
24		Threonine	Thr	7.58 ± 1.94	10.74 ± 1.81	6.63 ± 1.37	0.241
25		Tryptophan	Trp	0.67± 0.27	1.35 ± 0.20	1.30 ± 0.24	0.124
26		Valine	Val	3.96 ± 2.3	7.37 ± 2.39	9.56 ± 0.55	0.081
27	Amino Acids Related (19)	1-Methylhistidine	1-Met-His	0.36 ± 0.15	0.62 ± 0.25	0.48 ± 0.08	0.429
28		3-Methylhistidine	3-Met-His	0.19 ± 0.06	0.38 ± 0.11	0.35 ± 0.03	0.117
29		5-Aminovaleric acid	5-AVA	0.20 ± 0.19	0.03 ± 0.007	0.015 ± 0.01	0.454
30		Alpha-aminobutyric acid	AABA	0.60 ± 0.1	0.94 ± 0.15	1.18 ± 0.46	0.283
31		Anserine	Anserine	0.09 ± 0.02	0.11 ± 0.03	0.07 ± 0.02	0.372
32		Carnosine	Carnosine	0.74 ± 0.17	1.21 ± 0.26	1.02 ± 0.39	0.388
33		Citrulline	Cit	1.89 ± 0.42	2.96 ± 0.59	2.55 ± 0.51	0.301
34		Creatinine	Creatinine	3.35 ± 0.89	5.40 ± 1.37	4.82 ± 0.61	0.215
35		Cystine	Cystine	1.59 ± 0.37	1.72 ± 0.53	1.18 ± 0.17	0.633
36		Homoarginine	HArg	0.05 ± 0.03	0.11 ± 0.04	0.13 ± 0.02	0.079
37		Homocysteine	HCys	12.61 ± 4.71	14.58 ± 3.62	15.17 ± 2.43	0.548
38		Kynurenine	Kynurenine	0.07 ± 0.01	0.20 ± 0.06	0.17 ±0.03	0.041
39		Ornithine	Orn	1.33 ± 0.36	4.78 ± 1.86	3.44 ± 0.59	0.007
40		Phenylacetylglutamine	PAG	0.29 ± 0.10	0.26 ± 0.07	0.30 ± 0.09	0.957
41		ProBetaine	ProBetaine	0.20 ± 0.08	0.35 ± 0.12	0.23 ± 0.10	0.479
42		Sarcosine	Sarcosine	15.92 ± 4.00	3.33 ± 2.57	0.39 ± 0.23	<.001
43		Symmetric dimethylarginine	SDMA	0.02 ± 0.01	0.03 ± 0.01	0.03 ± 0.01	0.598
44		trans-4-Hydroxyproline	t4-OH-Pro	1.68 ± 0.47	2.14 ± 0.67	1.77 ± 0.26	0.737
45		Taurine	Taurine	115.57 ± 23.44	134.62 ± 37.33	86.25 ± 11.87	0.455
46	Bile Acids (06)	Chenodeoxycholic acid	CDCA	0.042 ± 0.015	0.045 ± 0.01	0.045 ± 0.016	0.975
47		Glycocholic acid	GCA	0.070 ± 0.02	0.20 ± 0.037	0.124 ± 0.02	0.028
48		Glycochenodeoxycholic acid	GCDCA	0.0017 ± 0.0008	0.0066 ± 0.002	0.005 ± 0.001	0.098
49		Glycodeoxycholic acid	GDCA	0.010 ± 0.005	0.037 ± 0.01	0.02 ± 0.002	0.135
50		Glycolithocholic acid	GLCA	0.00075 ± 0.0004	0.0015 ± 0.001	0.0015 ± 0.0006	0.656
51		Taurocholic acid	TCA	0.015 ± 0.008	0.046 ± 0.02	0.027 ± 0.01	0.315
52	Biogenic Amines (06)	Beta-Alanine	beta-Ala	14.01 ± 3.07	4.33 ± 2.50	0.52 ± 0.24	<.001
53		Gamma-Aminobutyric Acid	GABA	0.26 ± 0.12	0.14 ± 0.02	0.30 ± 0.07	0.299
54		Histamine	Histamine	1.24 ± 0.52	1.29 ± 0.62	1.40 ± 0.25	0.855
55		Putrescine	Putrescine	19.13 ± 3.99	3.30 ± 0.70	2.53 ± 0.70	<.001
56		Spermidine	Spermidine	2.70 ± 0.58	3.66 ± 0.70	2.64 ± 0.43	0.159
57		Spermine	Spermine	1.90 ± 0.63	1.26 ± 0.66	1.04 ± 0.30	0.53
58	Carboxylic Acids (04)	Hippuric Acid	HipAcid	2.51 ± 0.54	6.13 ± 2.00	5.63 ± 0.94	0.034
59		Lactic Acid	Lac	90.72 ± 29.07	213.66 ± 2.20	403.76 ± 240.6	0.22
60		Hydroxyglutaric Acid	OH-GlutAcid	3.59 ± 0.75	5.70 ± 0.35	5.70 ± 0.71	0.107
61		Succinic Acid	Suc	10.12 ± 3.18	15.60 ± 2.04	16.34 ± 3.90	0.329
62	Ceramides (21)	N-Stearoyl-4-hydroxy-sphing-4-enine	Cer(d16:1/18:0)	0.017 ± 0.004	0.028 ± 0.015	0.040 ± 0.019	0.483
63		N-Arachidoyl-4-hydroxy-sphing-4-enine	Cer(d16:1/20:0)	0.009 ± 0.003	0.012 ± 0.001	0.0099 ± 0.002	0.454
64		N-Tricosanoyl-4-hydroxy-sphing-4-enine	Cer(d16:1/23:0)	0.006 ± 0.001	0.003 ± 0.001	0.020 ± 0.014	0.439
65		N-Lignoceroyl-4-hydroxy-sphing-4-enine	Cer(d16:1/24:0)	0.014 ± 0.003	0.010 ± 0.002	0.018 ± 0.0068	0.417
66		N-Palmitoyl-sphingosine	Cer(d18:1/16:0)	0.061 ± 0.019	0.143 ± 0.025	0.463 ± 0.350	0.334
67		N-Stearoyl-sphingosine	Cer(d18:1/18:0)	0.012 ± 0.006	0.024 ± 0.002	0.112 ± 0.090	0.368
68		N-2-Hydroxy-arachidoyl-sphingosine	Cer(d18:1/20:0(OH))	0.446 ± 0.144	0.354 ± 0.169	0.455 ± 0.190	0.976
69		N-Arachidoyl-sphingosine	Cer(d18:1/20:0)	0.004 ± 0.001	0.005 ± 0.001	0.018 ± 0.013	0.367
70		N-Behenoyl-sphingosine	Cer(d18:1/22:0)	0.037 ± 0.014	0.053 ± 0.007	0.196 ± 0.134	0.311
71		N-Tricosanoyl-sphingosine	Cer(d18:1/23:0)	0.020 ± 0.005	0.028 ± 0.006	0.137 ± 0.100	0.314
72		N-Lignoceroyl-sphingosine	Cer(d18:1/24:0)	0.05 ± 0.017	0.084 ± 0.011	0.322 ± 0.205	0.206
73		N-Nervonoyl-sphingosine	Cer(d18:1/24:1)	0.051 ± 0.014	0.076 ± 0.015	0.330 ± 0.269	0.415
74		N-Cerotoyl-sphingosine	Cer(d18:1/26:1)	0.004 ± 0.002	0.008 ± 0.003	0.010 ± 0.003	0.283
75		N-Myristoyl-sphingadienine	Cer(d18:2/14:0)	0.013 ± 0.002	0.021 ± 0.0004	0.017 ± 0.002	0.024
76		N-Stearoyl-sphingadienine	Cer(d18:2/18:0)	0.009 ± 0.001	0.012 ± 0.0005	0.039 ± 0.026	0.31
77		N-Oleoyl-sphingadienine	Cer(d18:2/18:1)	0.011 ± 0.002	0.010 ± 0.003	0.009 ± 0.003	0.834
78		N-Arachidoyl-sphingadienine	Cer(d18:2/20:0)	0.006 ± 0.001	0.004 ± 0.003	0.007 ± 0.003	0.845
79		N-Behenoyl-sphingadienine	Cer(d18:2/22:0)	0.003 ± 0.001	0.006 ± 0.0006	0.025 ± 0.022	0.463
80		N-Tricosanoyl-sphingadienine	Cer(d18:2/23:0)	0.005 ± 0.002	0.004 ± 0.0004	0.014 ± 0.011	0.482
81		N-Lignoceroyl-sphingadienine	Cer(d18:2/24:0)	0.008 ± 0.0028	0.007 ± 0.002	0.028 ± 0.026	0.564
82		N-Nervonoyl-sphingadienine	Cer(d18:2/24:1)	0.004 ± 0.001	0.004 ± 0.002	0.021 ± 0.015	0.31
83	Cholesterol Esters (20)	Cholesteryl myristate	CE(14:0)	9.125 ± 1.269	7.651 ± 0.792	8.630 ± 1.009	0.629
84		Cholesteryl pentadecanoate	CE(15:0)	0.172 ± 0.024	0.176 ± 0.010	0.600 ± 0.341	0.215
85		Cholesteryl pentadecenoate	CE(15:1)	0.023 ± 0.010	0.038 ± 0.012	0.070 ± 0.030	0.219
86		Cholesteryl palmitate	CE(16:0)	7.220 ± 1.454	7.528 ± 0.251	10.606 ± 2.504	0.318
87		Cholesteryl palmitoleate	CE(16:1)	6.191 ± 0.997	6.251 ± 0.644	7.188 ± 0.460	0.448
88		Cholesteryl heptadecanoate	CE(17:0)	1.489 ± 0.358	1.452 ± 0.177	2.298 ± 0.582	0.122
89		Cholesteryl heptadecenoate	CE(17:1)	0.149 ± 0.000	0.641 ± 0.201	1.385 ± 0.273	<.001
90		Cholesteryl stearate	CE(18:0)	1.143 ± 0.350	1.488 ± 0.326	1.978 ± 0.190	0.122
91		Cholesteryl oleate	CE(18:1)	2.517 ± 1.014	5.658 ± 1.213	7.584 ± 2.670	0.134
92		Cholesteryl linoleate	CE(18:2)	14.446 ± 7.964	33.887 ± 10.638	73.395 ± 19.830	0.022
93		Cholesteryl linolenate	CE(18:3)	11.792 ± 5.561	20.346 ± 3.952	34.971 ± 12.933	0.068
94		Cholesteryl arachidate	CE(20:0)	1.226 ± 0.361	1.125 ± 0.066	2.095 ± 0.539	0.257
95		Cholesteryl gondoate	CE(20:1)	0.226 ± 0.067	0.317 ± 0.010	0.521 ± 0.178	0.145
96		Cholesteryl eicosatrienoate	CE(20:3)	2.645 ± 0.454	2.797 ± 0.660	3.568 ± 0.900	0.569
97		Cholesteryl arachidonate	CE(20:4)	2.754 ± 0.921	4.675 ± 1.052	6.722 ± 1.757	0.071
98		Cholesteryl eicosapentaenoate	CE(20:5)	2.408 ± 0.963	5.041 ± 1.308	6.405 ± 1.661	0.068
99		Cholesteryl erucate	CE(22:1)	0.379 ± 0.041	0.344 ± 0.063	0.409 ± 0.025	0.793
100		Cholesteryl docosadienoate	CE(22:2)	0.052 ± 0.008	0.087 ± 0.044	0.068 ± 0.018	0.706
101		Cholesteryl docosapentaenoate	CE(22:5)	0.447 ± 0.058	0.534 ± 0.048	0.601 ± 0.077	0.228
102		Cholesteryl docosahexaenoate	CE(22:6)	0.581 ± 0.154	0.691 ± 0.136	0.689 ± 0.074	0.732
103	Cresols (01)	p-Cresol sulfate	p-Cresol-SO4	1.90 ± 0.60	4.44 ± 1.04	3.68 ± 0.61	0.072
104	Diacylglycerols (25)	Glyceryl dimyristate	DG(14:0_14:0)	2.867 ± 0.263	2.631 ± 0.399	2.396 ± 0.333	0.477
105		Glyceryl myristate oleate	DG(14:0_18:1)	3.041 ± 0.420	3.154 ± 0.121	3.026 ± 0.103	0.742
106		Glyceryl myristate linoleate	DG(14:0_18:2)	1.051 ± 0.120	0.806 ± 0.280	0.978 ± 0.076	0.067
107		Glyceryl myristoleate oleate	DG(14:1_18:1)	0.122 ± 0.023	0.138 ± 0.027	0.090 ± 0.005	0.596
108		Glyceryl myristoleate eicosadienate	DG(14:1_20:2)	0.018 ± 0.006	0.010 ± 0.005	0.017 ± 0.005	0.792
109		Glyceryl palmitate palmitoleate	DG(16:0_16:1)	0.556 ± 0.194	0.121 ± 0.000	0.653 ± 0.232	0.73
110		Glyceryl palmitate linoleate	DG(16:0_18:2)	0.315 ± 0.108	0.189 ± 0.061	0.254 ± 0.146	0.781
111		Glyceryl palmitate eicosatrienate	DG(16:0_20:3)	0.147 ± 0.032	0.143 ± 0.006	0.123 ± 0.026	0.785
112		Glyceryl palmitate arachidonate	DG(16:0_20:4)	0.238 ± 0.046	0.304 ± 0.050	0.245 ± 0.068	0.998
113		Glyceryl palmitoleate linoleate	DG(16:1_18:2)	2.350 ± 1.023	1.676 ± 0.581	2.274 ± 0.947	0.999
114		Glyceryl heptadecanoate heptadecenoate	DG(17:0_17:1)	0.025 ± 0.003	0.026 ± 0.002	0.029 ± 0.009	0.802
115		Glyceryl heptadecanoate oleate	DG(17:0_18:1)	0.095 ± 0.034	0.146 ± 0.013	0.118 ± 0.016	0.513
116		Glyceryl stearate arachidonate	DG(18:0_20:4)	0.236 ± 0.045	0.300 ± 0.006	0.302 ± 0.048	0.454
117		Glyceryl oleate octadecatetraenoate	DG(18:1_18:4)	0.089 ± 0.009	0.132 ± 0.010	0.128 ± 0.018	0.051
118		Glyceryl oleate eicosenoate	DG(18:1_20:1)	0.015 ± 0.002	0.005 ± 0.002	0.004 ± 0.002	0.016
119		Glyceryl oleate eicosadienoate	DG(18:1_20:2)	0.238 ± 0.065	0.419 ± 0.078	0.215 ± 0.047	0.399
120		Glyceryl oleate arachidonate	DG(18:1_20:4)	0.145 ± 0.011	0.177 ± 0.026	0.101 ± 0.023	0.431
121		Glyceryl oleate docosapentaenoate	DG(18:1_22:5)	0.004 ± 0.001	0.004 ± 0.001	0.004 ± 0.001	0.741
122		Glyceryl linoleate octadecatetraenoate	DG(18:2_18:4)	0.102 ± 0.034	0.147 ± 0.088	0.201 ± 0.048	0.38
123		Glyceryl linoleate eicosanoate	DG(18:2_20:0)	0.130 ± 0.032	0.074 ± 0.039	0.115 ± 0.038	0.268
124		Glyceryl linoleate arachidonate	DG(18:2_20:4)	0.305 ± 0.029	0.362 ± 0.050	0.308 ± 0.049	0.989
125		Glyceryl octadecatrienoate octadecatrienoate	DG(18:3_18:3)	0.623 ± 0.248	0.592 ± 0.146	0.596 ± 0.206	0.918
126		Glyceryl octadecatrienoate eicosadienoate	DG(18:3_20:2)	0.003 ± 0.001	0.002 ± 0.001	0.003 ± 0.0003	0.362
127		Glyceryl heneicosanoate docosahexaenoate	DG(21:0_22:6)	0.001 ± 0.0002	0.002 ± 0.000	0.002 ± 0.0001	0.9
128		Glyceryl docosenate docosadienoate	DG(22:1_22:2)	0.001 ± 0.0002	0.001 ± 0.000	0.000 ± 0.0001	0.351
129	Dihydroceramides (05)	N-(2-hydroxyoctadecanoyl)-sphinganine	Cer(d18:0/18:0(OH))	0.252 ± 0.083	0.350 ± 0.099	0.202 ± 0.061	0.499
130		N-eicosanoyl-sphinganine	Cer(d18:0/20:0)	0.001 ± 0.000	0.000 ± 0.000	0.001 ± 0.000	0.742
131		N-docosanoyl-sphinganine	Cer(d18:0/22:0)	0.131 ± 0.024	0.109 ± 0.008	0.106 ± 0.018	0.602
132		N-tetracosanoyl-sphinganine	Cer(d18:0/24:0)	0.091 ± 0.028	0.112 ± 0.020	0.104 ± 0.016	0.785
133		N-(Z)-tetracos-15-enoyl-sphinganine	Cer(d18:0/24:1)	0.140 ± 0.037	0.155 ± 0.017	0.157 ± 0.018	0.853
134	Fatty Acids (02)	Arachidonic acid	AA	1.60 ± 0.72	2.40 ± 0.57	1.93 ± 0.70	0.627
135		Docosahexaenoic acid	DHA	0.23 ± 0.16	0.52 ± 0.20	0.48 ± 0.13	0.344
136	Glycerophospholipids (60)	Lysophosphatidylcholine with acyl residue C16:0	lysoPC a C16:0	0.075 ± 0.029	0.146 ± 0.032	0.303 ± 0.125	0.105
137		Lysophosphatidylcholine with acyl residue C17:0	lysoPC a C17:0	0.016 ± 0.007	0.022 ± 0.008	0.030 ± 0.013	0.611
138		Lysophosphatidylcholine with acyl residue C18:1	lysoPC a C18:1	0.035 ± 0.009	0.090 ± 0.010	0.133 ± 0.047	0.068
139		Lysophosphatidylcholine with acyl residue C20:4	lysoPC a C20:4	0.022 ± 0.006	0.035 ± 0.006	0.039 ± 0.007	0.186
140		Lysophosphatidylcholine with acyl residue C24:0	lysoPC a C24:0	0.022 ± 0.011	0.029 ± 0.006	0.030 ± 0.014	0.847
141		Lysophosphatidylcholine with acyl residue C26:1	lysoPC a C26:1	0.016 ± 0.009	0.038 ± 0.008	0.040 ± 0.009	0.136
142		Lysophosphatidylcholine with acyl residue C28:1	lysoPC a C28:1	0.032 ± 0.006	0.030 ± 0.003	0.040 ± 0.008	0.466
143		Phosphatidylcholine with diacyl residue sum C28:1	PC aa C28:1	0.011 ± 0.005	0.047 ± 0.006	0.045 ± 0.004	<.001
144		Phosphatidylcholine with diacyl residue sum C30:0	PC aa C30:0	0.100 ± 0.046	0.149 ± 0.074	0.207 ± 0.047	0.436
145		Phosphatidylcholine with diacyl residue sum C32:0	PC aa C32:0	0.423 ± 0.162	0.811 ± 0.209	0.727 ± 0.120	0.194
146		Phosphatidylcholine with diacyl residue sum C32:1	PC aa C32:1	0.109 ± 0.050	0.266 ± 0.041	0.378 ± 0.104	0.043
147		Phosphatidylcholine with diacyl residue sum C32:2	PC aa C32:2	0.037 ± 0.011	0.093 ± 0.024	0.141 ± 0.043	0.062
148		Phosphatidylcholine with diacyl residue sum C32:3	PC aa C32:3	0.037 ± 0.008	0.152 ± 0.082	0.153 ± 0.035	0.186
149		Phosphatidylcholine with diacyl residue sum C34:1	PC aa C34:1	1.997 ± 0.745	4.074 ± 0.673	7.297 ± 2.430	0.022
150		Phosphatidylcholine with diacyl residue sum C34:2	PC aa C34:2	0.535 ± 0.233	1.332 ± 0.350	1.609 ± 0.291	0.029
151		Phosphatidylcholine with diacyl residue sum C34:3	PC aa C34:3	0.062 ± 0.019	0.175 ± 0.027	0.344 ± 0.118	0.025
152		Phosphatidylcholine with diacyl residue sum C34:4	PC aa C34:4	0.016 ± 0.003	0.055 ± 0.018	0.070 ± 0.018	0.051
153		Phosphatidylcholine with diacyl residue sum C36:0	PC aa C36:0	0.035 ± 0.020	0.079 ± 0.018	0.108 ± 0.038	0.195
154		Phosphatidylcholine with diacyl residue sum C36:1	PC aa C36:1	0.931 ± 0.302	1.401 ± 0.204	1.697 ± 0.242	0.093
155		Phosphatidylcholine with diacyl residue sum C36:2	PC aa C36:2	1.094 ± 0.392	2.267 ± 0.577	2.147 ± 0.132	0.055
156		Phosphatidylcholine with diacyl residue sum C36:3	PC aa C36:3	0.371 ± 0.134	0.774 ± 0.174	1.105 ± 0.141	0.011
157		Phosphatidylcholine with diacyl residue sum C36:4	PC aa C36:4	0.410 ± 0.132	1.131 ± 0.246	1.213 ± 0.182	0.01
158		Phosphatidylcholine with diacyl residue sum C36:5	PC aa C36:5	0.044 ± 0.018	0.104 ± 0.020	0.114 ± 0.012	0.025
159		Phosphatidylcholine with diacyl residue sum C38:0	PC aa C38:0	0.033 ± 0.014	0.037 ± 0.004	0.064 ± 0.025	0.388
160		Phosphatidylcholine with diacyl residue sum C38:3	PC aa C38:3	0.170 ± 0.057	0.366 ± 0.100	0.417 ± 0.038	0.045
161		Phosphatidylcholine with diacyl residue sum C38:4	PC aa C38:4	0.600 ± 0.162	1.316 ± 0.415	1.001 ± 0.109	0.144
162		Phosphatidylcholine with diacyl residue sum C38:5	PC aa C38:5	0.210 ± 0.076	0.499 ± 0.099	0.511 ± 0.060	0.024
163		Phosphatidylcholine with diacyl residue sum C38:6	PC aa C38:6	0.084 ± 0.044	0.260 ± 0.055	0.411 ± 0.117	0.025
164		Phosphatidylcholine with diacyl residue sum C40:2	PC aa C40:2	0.013 ± 0.005	0.013 ± 0.003	0.022 ± 0.005	0.27
165		Phosphatidylcholine with diacyl residue sum C40:3	PC aa C40:3	0.015 ± 0.004	0.037 ± 0.012	0.031 ± 0.006	0.172
166		Phosphatidylcholine with diacyl residue sum C40:4	PC aa C40:4	0.038 ± 0.015	0.076 ± 0.019	0.086 ± 0.012	0.1
167		Phosphatidylcholine with diacyl residue sum C40:5	PC aa C40:5	0.080 ± 0.024	0.158 ± 0.035	0.146 ± 0.013	0.102
168		Phosphatidylcholine with diacyl residue sum C40:6	PC aa C40:6	0.092 ± 0.027	0.169 ± 0.019	0.194 ± 0.030	0.033
169		Phosphatidylcholine with diacyl residue sum C42:4	PC aa C42:4	0.005 ± 0.002	0.009 ± 0.002	0.014 ± 0.002	0.021
170		Phosphatidylcholine with diacyl residue sum C42:5	PC aa C42:5	0.011 ± 0.005	0.011 ± 0.004	0.016 ± 0.005	0.729
171		Phosphatidylcholine with acyl-alkyl residue sum C30:1	PC ae C30:1	0.177 ± 0.040	0.266 ± 0.129	0.550 ± 0.181	0.127
172		Phosphatidylcholine with acyl-alkyl residue sum C30:2	PC ae C30:2	0.008 ± 0.002	0.008 ± 0.001	0.012 ± 0.002	0.202
173		Phosphatidylcholine with acyl-alkyl residue sum C32:1	PC ae C32:1	0.033 ± 0.013	0.083 ± 0.017	0.127 ± 0.030	0.023
174		Phosphatidylcholine with acyl-alkyl residue sum C32:2	PC ae C32:2	0.027 ± 0.007	0.074 ± 0.023	0.113 ± 0.032	0.057
175		Phosphatidylcholine with acyl-alkyl residue sum C34:0	PC ae C34:0	0.093 ± 0.039	0.160 ± 0.036	0.223 ± 0.068	0.206
176		Phosphatidylcholine with acyl-alkyl residue sum C34:1	PC ae C34:1	0.169 ± 0.071	0.326 ± 0.042	0.467 ± 0.141	0.085
177		Phosphatidylcholine with acyl-alkyl residue sum C34:2	PC ae C34:2	0.086 ± 0.030	0.211 ± 0.040	0.317 ± 0.109	0.067
178		Phosphatidylcholine with acyl-alkyl residue sum C34:3	PC ae C34:3	0.041 ± 0.010	0.126 ± 0.050	0.159 ± 0.036	0.077
179		Phosphatidylcholine with acyl-alkyl residue sum C36:0	PC ae C36:0	0.047 ± 0.014	0.069 ± 0.010	0.082 ± 0.022	0.326
180		Phosphatidylcholine with acyl-alkyl residue sum C36:1	PC ae C36:1	0.265 ± 0.093	0.435 ± 0.031	0.613 ± 0.170	0.095
181		Phosphatidylcholine with acyl-alkyl residue sum C36:2	PC ae C36:2	0.139 ± 0.046	0.297 ± 0.055	0.436 ± 0.159	0.106
182		Phosphatidylcholine with acyl-alkyl residue sum C36:3	PC ae C36:3	0.033 ± 0.011	0.086 ± 0.019	0.160 ± 0.065	0.093
183		Phosphatidylcholine with acyl-alkyl residue sum C36:4	PC ae C36:4	0.049 ± 0.009	0.097 ± 0.021	0.128 ± 0.026	0.042
184		Phosphatidylcholine with acyl-alkyl residue sum C36:5	PC ae C36:5	0.043 ± 0.012	0.118 ± 0.024	0.130 ± 0.022	0.017
185		Phosphatidylcholine with acyl-alkyl residue sum C38:2	PC ae C38:2	0.056 ± 0.022	0.058 ± 0.010	0.077 ± 0.016	0.635
186		Phosphatidylcholine with acyl-alkyl residue sum C38:3	PC ae C38:3	0.036 ± 0.010	0.050 ± 0.012	0.100 ± 0.025	0.047
187		Phosphatidylcholine with acyl-alkyl residue sum C38:4	PC ae C38:4	0.066 ± 0.019	0.161 ± 0.029	0.202 ± 0.047	0.03
188		Phosphatidylcholine with acyl-alkyl residue sum C38:5	PC ae C38:5	0.024 ± 0.013	0.081 ± 0.011	0.098 ± 0.029	0.039
189		Phosphatidylcholine with acyl-alkyl residue sum C38:6	PC ae C38:6	0.019 ± 0.008	0.048 ± 0.014	0.074 ± 0.027	0.132
190		Phosphatidylcholine with acyl-alkyl residue sum C40:1	PC ae C40:1	0.017 ± 0.004	0.011 ± 0.001	0.014 ± 0.004	0.448
191		Phosphatidylcholine with acyl-alkyl residue sum C40:2	PC ae C40:2	0.021 ± 0.009	0.027 ± 0.008	0.027 ± 0.009	0.849
192		Phosphatidylcholine with acyl-alkyl residue sum C40:3	PC ae C40:3	0.016 ± 0.006	0.024 ± 0.005	0.019 ± 0.005	0.614
193		Phosphatidylcholine with acyl-alkyl residue sum C40:6	PC ae C40:6	0.015 ± 0.008	0.030 ± 0.007	0.074 ± 0.047	0.317
194		Phosphatidylcholine with acyl-alkyl residue sum C42:2	PC ae C42:2	0.012 ± 0.005	0.008 ± 0.002	0.008 ± 0.004	0.634
195		Phosphatidylcholine with acyl-alkyl residue sum C42:3	PC ae C42:3	0.007 ± 0.004	0.008 ± 0.002	0.011 ± 0.004	0.727
196	Glycosylceramides (32)	Lactosylceramide (d18:1/14:0)	Hex2Cer(d18:1/14:0)	0.065 ± 0.029	0.110 ± 0.041	0.076 ± 0.024	0.592
197		Lactosylceramide (d18:1/16:0)	Hex2Cer(d18:1/16:0)	0.052 ± 0.008	0.334 ± 0.162	1.136 ± 1.054	0.483
198		Lactosylceramide (d18:1/18:0)	Hex2Cer(d18:1/18:0)	0.005 ± 0.000	0.077 ± 0.039	0.032 ± 0.010	0.13
199		Lactosylceramide (d18:1/20:0)	Hex2Cer(d18:1/20:0)	0.018 ± 0.007	0.033 ± 0.020	0.010 ± 0.005	0.449
200		Lactosylceramide (d18:1/22:0)	Hex2Cer(d18:1/22:0)	0.023 ± 0.010	0.046 ± 0.015	0.147 ± 0.126	0.49
201		Lactosylceramide (d18:1/24:0)	Hex2Cer(d18:1/24:0)	0.013 ± 0.003	0.075 ± 0.048	0.277 ± 0.247	0.439
202		Lactosylceramide (d18:1/24:1)	Hex2Cer(d18:1/24:1)	0.010 ± 0.002	0.058 ± 0.043	0.298 ± 0.276	0.433
203		Lactosylceramide (d18:1/26:1)	Hex2Cer(d18:1/26:1)	0.010 ± 0.006	0.045 ± 0.016	0.037 ± 0.027	0.402
204		Glucosyl-lactosylceramide (d18:1/16:0)	Hex3Cer(d18:1/16:0)	0.047 ± 0.029	0.405 ± 0.094	0.729 ± 0.275	0.017
205		Glucosyl-lactosylceramide (d18:1/18:0)	Hex3Cer(d18:1/18:0)	0.030 ± 0.012	0.028 ± 0.011	0.033 ± 0.008	0.932
206		Glucosyl-lactosylceramide (d18:1/24:1)	Hex3Cer(d18:1/24:1)	0.048 ± 0.009	0.126 ± 0.044	0.187 ± 0.053	0.075
207		Glucosyl-lactosylceramide (d18:1/26:1)	Hex3Cer(d18:1/26:1)	0.031 ± 0.008	0.072 ± 0.039	0.031 ± 0.012	0.424
208		Glucosyl-lactosylceramide (d18:1/20:0)	Hex3Cer(d18:1_20:0)	0.006 ± 0.002	0.009 ± 0.005	0.006 ± 0.003	0.851
209		Glucosyl-lactosylceramide (d18:1/22:0)	Hex3Cer(d18:1_22:0)	0.017 ± 0.009	0.067 ± 0.036	0.102 ± 0.067	0.414
210		Glucosylceramide (d16:1/22:0)	HexCer(d16:1/22:0)	0.047 ± 0.020	0.084 ± 0.023	0.109 ± 0.049	0.434
211		Glucosylceramide (d16:1/24:0)	HexCer(d16:1/24:0)	0.034 ± 0.010	0.069 ± 0.018	0.047 ± 0.032	0.504
212		Glucosylceramide (d18:1/14:0)	HexCer(d18:1/14:0)	0.028 ± 0.012	0.139 ± 0.050	0.066 ± 0.018	0.075
213		Glucosylceramide (d18:1/16:0)	HexCer(d18:1/16:0)	0.170 ± 0.083	1.159 ± 0.545	1.158 ± 0.516	0.071
214		Glucosylceramide (d18:1/18:1)	HexCer(d18:1/18:1)	0.036 ± 0.017	0.133 ± 0.055	0.114 ± 0.064	0.348
215		Glucosylceramide (d18:1/20:0)	HexCer(d18:1/20:0)	0.155 ± 0.056	0.289 ± 0.091	0.154 ± 0.041	0.334
216		Glucosylceramide (d18:1/22:0)	HexCer(d18:1/22:0)	0.174 ± 0.123	0.721 ± 0.267	1.408 ± 0.900	0.178
217		Glucosylceramide (d18:1/23:0)	HexCer(d18:1/23:0)	0.195 ± 0.140	0.534 ± 0.252	0.342 ± 0.153	0.416
218		Glucosylceramide (d18:1/24:0)	HexCer(d18:1/24:0)	0.099 ± 0.039	0.424 ± 0.215	0.227 ± 0.101	0.305
219		Glucosylceramide (d18:1/24:1)	HexCer(d18:1/24:1)	0.765 ± 0.368	2.513 ± 1.186	3.619 ± 2.249	0.259
220		Glucosylceramide (d18:1/26:0)	HexCer(d18:1/26:0)	0.040 ± 0.018	0.090 ± 0.025	0.100 ± 0.045	0.366
221		Glucosylceramide (d18:1/26:1)	HexCer(d18:1/26:1)	0.006 ± 0.003	0.047 ± 0.015	0.076 ± 0.023	0.023
222		Glucosylceramide (d18:2/16:0)	HexCer(d18:2/16:0)	0.004 ± 0.002	0.024 ± 0.018	0.013 ± 0.010	0.513
223		Glucosylceramide (d18:2/18:0)	HexCer(d18:2/18:0)	0.042 ± 0.020	0.143 ± 0.047	0.145 ± 0.073	0.282
224		Glucosylceramide (d18:2/20:0)	HexCer(d18:2/20:0)	0.013 ± 0.006	0.053 ± 0.017	0.029 ± 0.011	0.102
225		Glucosylceramide (d18:2/22:0)	HexCer(d18:2/22:0)	0.110 ± 0.060	0.381 ± 0.259	0.089 ± 0.017	0.388
226		Glucosylceramide (d18:2/23:0)	HexCer(d18:2/23:0)	0.073 ± 0.051	0.115 ± 0.032	0.124 ± 0.089	0.821
227		Glucosylceramide (d18:2/24:0)	HexCer(d18:2/24:0)	0.090 ± 0.026	0.293 ± 0.081	0.234 ± 0.149	0.314
228	Nucleobases Related (02)	Hypoxanthine	Hypoxanthine	25.60 ± 4.77	34.21 ± 4.25	18.82 ± 3.10	0.1
229		Xanthine	Xanthine	5.60 ± 1.67	10.17 ± 1.74	6.64 ± 0.10	0.144
230	Sphingolipids (13)	Hydroxysphingomyelin with acyl residue sum C14:1	SM (OH) C14:1	0.122 ± 0.039	0.257 ± 0.043	0.230 ± 0.013	0.054
231		Hydroxysphingomyelin with acyl residue sum C16:1	SM (OH) C16:1	0.171 ± 0.058	0.353 ± 0.075	0.302 ± 0.033	0.091
232		Hydroxysphingomyelin with acyl residue sum C22:1	SM (OH) C22:1	0.160 ± 0.037	0.272 ± 0.044	0.258 ± 0.011	0.093
233		Hydroxysphingomyelin with acyl residue sum C22:2	SM (OH) C22:2	0.043 ± 0.018	0.093 ± 0.019	0.090 ± 0.009	0.076
234		Hydroxysphingomyelin with acyl residue sum C24:1	SM (OH) C24:1	0.034 ± 0.010	0.062 ± 0.011	0.055 ± 0.006	0.1
235		Sphingomyelin with acyl residue sum C16:0	SM C16:0	2.268 ± 0.724	4.931 ± 1.007	5.137 ± 0.677	0.02
236		Sphingomyelin with acyl residue sum C16:1	SM C16:1	0.068 ± 0.023	0.163 ± 0.031	0.167 ± 0.016	0.039
237		Sphingomyelin with acyl residue sum C18:0	SM C18:0	0.368 ± 0.117	0.655 ± 0.103	0.566 ± 0.059	0.191
238		Sphingomyelin with acyl residue sum C18:1	SM C18:1	0.047 ± 0.015	0.098 ± 0.019	0.086 ± 0.013	0.244
239		Sphingomyelin with acyl residue sum C20:2	SM C20:2	0.004 ± 0.003	0.010 ± 0.002	0.012 ± 0.004	0.393
240		Sphingomyelin with acyl residue sum C24:0	SM C24:0	0.450 ± 0.171	0.683 ± 0.147	0.803 ± 0.139	0.218
241		Sphingomyelin with acyl residue sum C24:1	SM C24:1	0.348 ± 0.114	0.621 ± 0.159	0.595 ± 0.066	0.21
242		Sphingomyelin with acyl residue sum C26:0	SM C26:0	0.020 ± 0.007	0.042 ± 0.020	0.032 ± 0.009	0.43
243	Triacylglycerols (24)	Glyceryl trimyristate	TG(14:0_34:2)	0.012 ± 0.006	0.021 ± 0.011	0.048 ± 0.005	0.013
244		Glyceryl dipalmitoleate	TG(16:1_28:0)	0.178 ± 0.088	0.195 ± 0.046	0.124 ± 0.017	0.786
245		Glyceryl dioleate-palmitoleate	TG(16:1_36:1)	0.021 ± 0.007	0.009 ± 0.004	0.025 ± 0.009	0.308
246		Glyceryl dilinoleate-palmitoleate	TG(16:1_36:2)	0.010 ± 0.007	0.016 ± 0.006	0.039 ± 0.015	0.145
247		Glyceryl heptadecanoate-oleate	TG(17:0_32:1)	0.008 ± 0.003	0.033 ± 0.009	0.031 ± 0.007	0.05
248		Glyceryl heptadecanoate-dioleate	TG(17:0_34:1)	0.042 ± 0.018	0.084 ± 0.020	0.124 ± 0.051	0.265
249		Glyceryl heptadecenoate-oleate	TG(17:1_32:1)	0.018 ± 0.009	0.032 ± 0.018	0.053 ± 0.020	0.303
250		Glyceryl heptadecenoate-dioleate	TG(17:1_34:1)	0.008 ± 0.004	0.025 ± 0.008	0.033 ± 0.013	0.178
251		Glyceryl stearate-oleate	TG(18:0_32:1)	0.007 ± 0.006	0.019 ± 0.005	0.035 ± 0.011	0.099
252		Glyceryl stearate-dioleate	TG(18:0_34:2)	0.018 ± 0.008	0.029 ± 0.013	0.062 ± 0.017	0.069
253		Glyceryl stearate-dioleate	TG(18:0_36:1)	0.023 ± 0.011	0.027 ± 0.019	0.093 ± 0.036	0.095
254		Glyceryl stearate-tetraenoate	TG(18:0_36:4)	0.029 ± 0.016	0.093 ± 0.024	0.165 ± 0.082	0.175
255		Glyceryl oleate-triacyl	TG(18:1_31:0)	0.294 ± 0.024	0.295 ± 0.007	0.209 ± 0.045	0.145
256		Glyceryl dioleate	TG(18:1_32:0)	0.046 ± 0.025	0.074 ± 0.030	0.093 ± 0.042	0.594
257		Glyceryl oleate-oleate	TG(18:1_33:1)	0.006 ± 0.000	0.030 ± 0.007	0.035 ± 0.007	0.008
258		Glyceryl oleate-linolenate	TG(18:1_34:3)	0.013 ± 0.004	0.017 ± 0.005	0.042 ± 0.011	0.036
259		Glyceryl oleate-tetraenoate	TG(18:1_34:4)	0.045 ± 0.011	0.024 ± 0.004	0.063 ± 0.015	0.095
260		Glyceryl dioleate-oleate	TG(18:1_35:2)	0.006 ± 0.003	0.016 ± 0.003	0.018 ± 0.013	0.557
261		Glyceryl dioleate-oleate	TG(18:1_36:1)	0.067 ± 0.016	0.135 ± 0.011	0.147 ± 0.035	0.133
262		Glyceryl oleate-pentaenoate	TG(18:1_36:5)	0.031 ± 0.013	0.056 ± 0.021	0.087 ± 0.038	0.342
263		Glyceryl linoleate-triacyl	TG(18:2_31:0)	0.659 ± 0.063	0.557 ± 0.024	0.368 ± 0.125	0.092
264		Glyceryl linoleate-dioleate	TG(18:2_34:0)	0.009 ± 0.003	0.027 ± 0.006	0.043 ± 0.019	0.172
265		Glyceryl linoleate-tetraenoate	TG(18:2_36:4)	0.082 ± 0.016	0.021 ± 0.000	0.023 ± 0.007	0.01
266		Glyceryl eicosanoate-oleate	TG(20:0_34:1)	0.049 ± 0.013	0.038 ± 0.006	0.035 ± 0.013	0.857
267	Vitamins & Cofactors (01)	Choline	Choline	12.84 ± 3.82	42.81 ± 8.70	16.51 ± 3.04	0.014

## Sheet: Table S2
Changes across time points in significant calculated variables. All means are reported as mean ± s.e.m.
Serial No	Class	Calculated Variable	Day 7	Day 10	Day 14	p Value
1	Acylcarnitines (11)	2-Methylbutyrylglycinuria (NBS)	0.082 ± 0.011	0.046 ± 0.012	0.057 ± 0.017	0.199
2		3-Methylglutaconic Aciduria (NBS)	0.018 ± 0.009	0.006 ± 0.001	0.009 ± 0.002	0.338
3		Beta-Ketothiolase Deficiency (NBS)	100.333 ± 23.619	182.032 ± 33.842	125.132 ± 22.695	0.201
4		Beta-Oxidation	0.688 ± 0.165	0.401 ± 0.041	0.574 ± 0.072	0.161
5		Isobutyryl-Coenzyme A Dehydrogenase Deficiency (NBS)	0.072 ± 0.012	0.082 ± 0.013	0.086 ± 0.018	0.788
6		Isovaleric Acidemia (NBS)	0.007 ± 0.001	0.005 ± 0.001	0.004 ± 0.001	0.234
7		Malonic Aciduria (NBS)	0.079 ± 0.005	0.103 ± 0.009	0.057 ± 0.007	0.003
8		Methylmalonic Acidemia (NBS)	0.049 ± 0.010	0.037 ± 0.004	0.029 ± 0.002	0.123
9		Ratio of Acetylcarnitine to Carnitine	0.639 ± 0.155	0.364 ± 0.039	0.544 ± 0.071	0.149
10		Short/Branched-Chain Acyl-Coenzyme A Dehydrogenase Deficiency (NBS)	0.004 ± 0.001	0.002 ± 0.001	0.002 ± 0.001	0.135
11		Short-Chain Acyl-Coenzyme A Dehydrogenase Deficiency (NBS)	0.918 ± 0.176	0.784 ± 0.075	1.571 ± 0.319	0.05
12	Amino Acids (22)	Asparagine Synthesis	0.189 ± 0.018	0.172 ± 0.017	0.204 ± 0.021	0.51
13		Dihydrolipoamide Dehydrogenase Deficiency (NBS)	2.243 ± 0.814	3.861 ± 0.603	1.867 ± 0.846	0.197
14		Global Arginine Bioavailability Ratio	1.009 ± 0.208	1.063 ± 0.151	1.143 ± 0.213	0.882
15		Cysteine Synthesis	9.578 ± 0.973	4.998 ± 1.218	5.075 ± 1.165	0.04
16		Fischer Ratio	1.747 ± 0.376	1.755 ± 0.224	2.258 ± 0.411	0.511
17		Glutaminase Activity	2.373 ± 0.247	1.571 ± 0.207	2.560 ± 0.438	0.064
18		Glycine Synthesis	26.721 ± 8.503	9.503 ± 1.942	8.058 ± 1.632	0.004
19		Glutaminolysis Rate	6.516 ± 0.590	5.051 ± 0.812	17.691 ± 10.941	0.282
20		Glutathione Constituents	381.446 ± 79.158	421.006 ± 78.638	253.230 ± 31.632	0.313
21		Methylenetetrahydrofolate Reductase Deficiency (NBS)	0.272 ± 0.113	0.119 ± 0.013	0.126 ± 0.010	0.221
22		Phenylketonuria (NBS)	0.516 ± 0.195	0.655 ± 0.330	1.077 ± 0.403	0.557
23		Ratio of Proline to Citrulline	3.486 ± 1.568	4.137 ± 0.869	3.160 ± 2.070	0.561
24		Sum of Sulfur-Containing Amino Acids	0.005 ± 0.002	0.004 ± 0.001	0.008 ± 0.003	0.534
25		Sum of Aromatic Amino Acids	5.049 ± 2.788	6.581 ± 1.760	7.005 ± 1.350	0.369
26		Sum of Branched-Chain Amino Acids	6.840 ± 3.439	11.902 ± 3.588	13.707 ± 0.884	0.083
27		Sum of Solely Ketogenic Amino Acids	2.169 ± 0.967	6.278 ± 2.195	6.180 ± 1.074	0.077
28		Valinemia (NBS)	1.663 ± 0.479	2.312 ± 0.699	3.589 ± 0.157	0.074
29		Sum of Essential Amino Acids	21.303 ± 6.209	36.026 ± 6.811	32.597 ± 2.347	0.093
30		Sum of Non-Essential Amino Acids	469.554 ± 99.471	631.019 ± 103.652	380.744 ± 43.118	0.253
31		Sum of Solely Glucogenic Amino Acids	481.050 ± 101.836	650.436 ± 106.704	396.739 ± 43.114	0.257
32		Sum of Amino Acids	490.857 ± 103.198	667.045 ± 109.091	413.341 ± 45.068	0.265
33		Ratio of Non-Essential to Essential Amino Acids	24.118 ± 4.486	18.669 ± 2.751	11.609 ± 0.808	0.027
34	Amino Acids Related (20)	1-Methylhistidine Synthesis	0.444 ± 0.135	0.470 ± 0.101	0.604 ± 0.172	0.701
35		3-Methylhistidine Synthesis	0.262 ± 0.134	0.113 ± 0.012	0.140 ± 0.006	0.379
36		Alpha-Aminobutyric Acid Synthesis	0.092 ± 0.013	0.092 ± 0.009	0.309 ± 0.206	0.353
37		Anserine Synthesis	0.143 ± 0.045	0.088 ± 0.005	0.067 ± 0.008	0.143
38		Carnosine Synthesis	1.265 ± 0.772	0.381 ± 0.057	0.396 ± 0.126	0.26
39		Citrulline Synthesis	1.626 ± 0.381	0.741 ± 0.168	0.784 ± 0.162	0.04
40		Carbamoyl Phosphate Synthase Deficiency (NBS)	1.250 ± 0.416	0.993 ± 0.119	0.966 ± 0.181	0.876
41		Cystine Synthesis	0.019 ± 0.004	0.022 ± 0.008	0.023 ± 0.004	0.874
42		Homoarginine Synthesis	0.011 ± 0.005	0.010 ± 0.002	0.012 ± 0.003	0.897
43		Indoleamine 2,3-Dioxygenase Activity	0.406 ± 0.284	0.168 ± 0.044	0.141 ± 0.029	0.541
44		Muscle Protein Degradation	0.061 ± 0.014	0.071 ± 0.009	0.076 ± 0.011	0.644
45		Nitric Oxide-Synthase Activity	0.858 ± 0.357	0.382 ± 0.012	0.427 ± 0.087	0.231
46		Ornithine Synthesis	0.462 ± 0.073	0.651 ± 0.163	0.587 ± 0.143	0.616
47		Ornithine Transcarbamylase Deficiency (NBS)	0.724 ± 0.122	1.690 ± 0.394	1.510 ± 0.288	0.055
48		Proline Hydroxylation	5.014 ± 4.607	0.202 ± 0.043	2.089 ± 1.678	0.454
49		Ratio of Homoarginine to Symmetric Dimethylarginine	2.791 ± 0.719	11.372 ± 5.480	4.396 ± 1.063	0.214
50		Sarcosine Synthesis from Glycine	0.074 ± 0.009	0.015 ± 0.005	0.004 ± 0.002	<.001
51		Sarcosine Synthesis from Choline	1.594 ± 0.544	0.079 ± 0.032	0.030 ± 0.021	<.001
52		Symmetrical Arginine Methylation	0.006 ± 0.001	0.003 ± 0.001	0.006 ± 0.001	0.118
53		Taurine Synthesis	1.440 ± 0.296	1.481 ± 0.172	1.789 ± 0.439	0.743
54	Bile Acids (17)	GLCA Synthesis from CDCA	0.067 ± 0.058	0.061 ± 0.036	0.158 ± 0.094	0.533
55		Gly Conjugation of CA	0.708 ± 0.216	2.148 ± 0.617	1.469 ± 0.303	0.088
56		Gly Conjugation of CDCA	0.090 ± 0.058	0.352 ± 0.253	0.297 ± 0.135	0.532
57		Ratio of CDCA to CA	0.521 ± 0.259	0.434 ± 0.098	0.567 ± 0.217	0.896
58		Sum of Unconjugated BAs	0.133 ± 0.029	0.150 ± 0.019	0.136 ± 0.011	0.833
59		Sum of Unconjugated Primary BAs	0.130 ± 0.027	0.149 ± 0.019	0.135 ± 0.011	0.791
60		Taurine Conjugation of CDCA	0.451 ± 0.193	0.511 ± 0.319	0.661 ± 0.298	0.859
61		Sum of 12a-OH BAs	0.195 ± 0.055	0.395 ± 0.060	0.276 ± 0.027	0.042
62		Sum of BAs	0.247 ± 0.063	0.461 ± 0.056	0.340 ± 0.038	0.046
63		Sum of Conjugated BAs	0.115 ± 0.039	0.311 ± 0.068	0.203 ± 0.030	0.043
64		Sum of Conjugated Primary BAs	0.095 ± 0.034	0.264 ± 0.058	0.169 ± 0.032	0.05
65		Sum of Conjugated Secondary BAs	0.020 ± 0.006	0.047 ± 0.015	0.034 ± 0.003	0.167
66		Sum of Gly-Conjugated BAs	0.082 ± 0.031	0.245 ± 0.051	0.154 ± 0.022	0.026
67		Sum of Non-12a-OH BAs	0.053 ± 0.016	0.065 ± 0.009	0.063 ± 0.017	0.808
68		Sum of Primary BAs	0.225 ± 0.056	0.412 ± 0.044	0.304 ± 0.040	0.046
69		Sum of Secondary BAs	0.023 ± 0.007	0.048 ± 0.015	0.036 ± 0.003	0.225
70		TDCA Synthesis from CA	0.106 ± 0.014	0.081 ± 0.017	0.122 ± 0.026	0.363
71	Biogenic Amines (08)	b-Ala Synthesis	19.577 ± 11.937	5.879 ± 3.466	0.531 ± 0.120	0.007
72		GABA Synthesis	0.006 ± 0.003	0.001 ± 0.000	0.002 ± 0.000	0.162
73		Histamine Synthesis	1.137 ± 0.401	0.440 ± 0.170	0.594 ± 0.124	0.187
74		Polyamine Synthesis	21.709 ± 6.778	2.363 ± 0.460	2.050 ± 0.545	<.001
75		Putrescine Synthesis	17.424 ± 5.503	0.792 ± 0.151	0.869 ± 0.334	<.001
76		Spermidine Synthesis	0.159 ± 0.027	1.352 ± 0.151	1.221 ± 0.250	<.001
77		Spermine Synthesis	0.831 ± 0.324	0.506 ± 0.162	0.384 ± 0.111	0.379
78		Sum of Polyamines	23.739 ± 4.776	9.781 ± 1.667	6.222 ± 1.115	0.009
79	Carboxylic Acids (02)	HipAcid Synthesis	0.017 ± 0.007	0.033 ± 0.007	0.070 ± 0.014	0.007
80		Sum of Carboxylic Acids	106.949 ± 32.953	216.062 ± 20.362	431.440 ± 242.285	0.145
81	Ceramides (16)	Ratio of Glycosylceramides to Ceramides	4.732 ± 2.120	7.492 ± 1.803	10.267 ± 5.044	0.377
82		Ratio of Dihexosylceramides to Ceramides	0.409 ± 0.200	0.666 ± 0.235	0.538 ± 0.164	0.62
83		Ratio of Dihexosylceramides to Hexosylceramides	0.351 ± 0.238	0.129 ± 0.045	0.548 ± 0.476	0.712
84		Ratio of Trihexosylceramides to Ceramides	0.336 ± 0.134	0.735 ± 0.127	0.844 ± 0.215	0.081
85		Ratio of Trihexosylceramides to Dihexosylceramides	0.969 ± 0.138	1.688 ± 0.557	2.362 ± 0.765	0.361
86		Ratio of Trihexosylceramides to Hexosylceramides	0.333 ± 0.241	0.189 ± 0.070	0.280 ± 0.114	0.873
87		Ratio of Hexosylceramides to Ceramides	3.987 ± 1.829	6.091 ± 1.804	8.885 ± 5.160	0.582
88		Sum of Ceramides	0.791 ± 0.169	1.048 ± 0.167	2.289 ± 1.485	0.522
89		Sum of Glycosylceramides	2.455 ± 0.838	8.694 ± 3.070	11.153 ± 4.257	0.058
90		Sum of Dihexosylceramides	0.195 ± 0.033	0.777 ± 0.335	2.012 ± 1.737	0.434
91		Sum of Trihexosylceramides	0.179 ± 0.020	0.705 ± 0.107	1.089 ± 0.381	0.011
92		Sum of Hexosylceramides	2.081 ± 0.846	7.212 ± 2.952	8.052 ± 4.334	0.15
93		Sum of Long-Chain Fatty Acid Ceramides	0.549 ± 0.150	0.696 ± 0.146	1.097 ± 0.653	0.74
94		Sum of Long-Chain Fatty Acid Glycosylceramides	0.611 ± 0.150	2.715 ± 0.788	3.514 ± 1.273	0.018
95		Sum of Very Long-Chain Fatty Acid Ceramides	0.183 ± 0.052	0.282 ± 0.048	1.031 ± 0.729	0.273
96		Sum of Very Long-Chain Fatty Acid Glycosylceramides	1.700 ± 0.695	5.515 ± 2.205	7.157 ± 3.509	0.15
97	Cholesterol esters (06)	Sum of Cholesteryl Esters	64.984 ± 18.499	94.572 ± 19.263	169.785 ± 43.398	0.035
98		Sum of Long-Chain Fatty Acid Cholesteryl Esters	63.525 ± 18.411	92.992 ± 19.226	168.017 ± 43.362	0.035
99		Sum of Monounsaturated Fatty Acid Cholesteryl Esters	9.485 ± 1.977	11.748 ± 1.895	17.158 ± 3.465	0.083
100		Sum of Polyunsaturated Fatty Acid Cholesteryl Esters	35.125 ± 15.721	64.464 ± 17.263	126.420 ± 35.617	0.026
101		Sum of Saturated Cholesteryl Esters	20.374 ± 2.161	18.360 ± 0.867	26.207 ± 4.810	0.195
102		Sum of Very Long-Chain Fatty Acid Cholesteryl Esters	1.459 ± 0.128	1.580 ± 0.118	1.768 ± 0.052	0.147
103	Diglycerides (05)	Ratio of Diglycerides to Fatty Acids	8.873 ± 3.864	11.337 ± 4.764	11.611 ± 5.497	0.965
104		Ratio of Diglycerides to Triglycerides	6.625 ± 1.015	8.198 ± 1.570	6.024 ± 0.736	0.454
105		Sum of Diglycerides	12.716 ± 1.437	11.001 ± 0.940	12.182 ± 1.168	0.624
106		Sum of Saturated Diglycerides	2.867 ± 0.263	2.490 ± 0.300	2.396 ± 0.333	0.477
107		Sum of Unsaturated Diglycerides	9.848 ± 1.292	8.512 ± 0.643	9.786 ± 0.934	0.604
108	Fatty Acids (02)	Ratio of DHA to AA	0.161 ± 0.041	0.203 ± 0.038	0.547 ± 0.362	0.4
109		Sum of FAs	1.831 ± 0.819	2.922 ± 0.735	2.417 ± 0.701	0.541
110	Glycerophospholipids (Lysophosphatidylcholines) (12)	Phospholipase A2 Activity (1)	0.026 ± 0.003	0.022 ± 0.002	0.023 ± 0.004	0.672
111		Phospholipase A2 Activity (2)	7.895 ± 3.699	2.000 ± 0.661	2.335 ± 0.873	0.232
112		Phospholipase A2 Activity (3)	67.495 ± 28.964	17.480 ± 5.228	20.088 ± 8.235	0.204
113		Phospholipase A2 Activity (4)	4.795 ± 2.269	1.733 ± 0.724	2.483 ± 0.997	0.51
114		Phospholipase A2 Activity (5)	14.627 ± 6.604	3.897 ± 1.174	4.762 ± 1.779	0.239
115		Phospholipase A2 Activity (6)	142.152 ± 57.330	42.764 ± 10.017	39.228 ± 18.848	0.149
116		Sum of Long-Chain Fatty Acid Lysophosphatidylcholines	0.148 ± 0.048	0.293 ± 0.048	0.506 ± 0.189	0.086
117		Sum of Lysophosphatidylcholines	0.218 ± 0.057	0.391 ± 0.058	0.616 ± 0.214	0.099
118		Sum of Monounsaturated Fatty Acid Lysophosphatidylcholines	0.083 ± 0.012	0.158 ± 0.020	0.213 ± 0.059	0.064
119		Sum of Polyunsaturated Fatty Acid Lysophosphatidylcholines	0.022 ± 0.006	0.035 ± 0.006	0.039 ± 0.007	0.186
120		Sum of Saturated Fatty Acid Lysophosphatidylcholines	0.113 ± 0.044	0.197 ± 0.040	0.363 ± 0.149	0.158
121		Sum of Very Long-Chain Fatty Acid Lysophosphatidylcholines	0.081 ± 0.021	0.144 ± 0.020	0.155 ± 0.030	0.101
122	Glycerophospholipids (Phosphatidylcholines) (13)	Ratio of Monounsaturated Fatty Acid Phosphatidylcholines to Saturated Fatty Acid Phosphatidylcholines	5.302 ± 0.436	6.068 ± 0.830	7.564 ± 1.003	0.177
123		Ratio of Diacyl-Phosphatidylcholines to Choline	0.709 ± 0.190	0.466 ± 0.155	1.416 ± 0.410	0.05
124		Ratio of Acyl-Alkyl-Phosphatidylcholines to Choline	0.152 ± 0.049	0.087 ± 0.031	0.306 ± 0.123	0.143
125		Ratio of Acyl-Alkyl-Phosphatidylcholines to Diacyl-Phosphatidylcholines	0.209 ± 0.014	0.183 ± 0.012	0.198 ± 0.019	0.493
126		Ratio of Phosphatidylcholines to Choline	0.861 ± 0.238	0.554 ± 0.186	1.722 ± 0.530	0.054
127		Ratio of Polyunsaturated Fatty Acid Phosphatidylcholines to Monounsaturated Fatty Acid Phosphatidylcholines	1.307 ± 0.198	1.504 ± 0.264	1.261 ± 0.186	0.733
128		Ratio of Polyunsaturated Fatty Acid Phosphatidylcholines to Saturated Fatty Acid Phosphatidylcholines	6.908 ± 1.182	8.369 ± 0.677	9.000 ± 0.856	0.239
129		Sum of Monounsaturated Fatty Acid Phosphatidylcholines	3.707 ± 1.308	6.909 ± 0.902	11.188 ± 3.247	0.022
130		Sum of Phosphatidylcholines	9.059 ± 3.105	18.721 ± 3.448	24.491 ± 4.935	0.013
131		Sum of Diacyl-Phosphatidylcholines	7.561 ± 2.632	15.860 ± 2.946	20.270 ± 3.757	0.012
132		Sum of Acyl-Alkyl-Phosphatidylcholines	1.499 ± 0.475	2.861 ± 0.528	4.221 ± 1.225	0.03
133		Sum of Polyunsaturated Fatty Acid Phosphatidylcholines	4.621 ± 1.556	10.508 ± 2.474	11.892 ± 1.483	0.012
134		Sum of Saturated Fatty Acid Phosphatidylcholines	0.731 ± 0.288	1.305 ± 0.334	1.411 ± 0.266	0.171
135	Nucleobases&Related (02)	Sum of Purines	31.197 ± 6.342	44.391 ± 5.948	25.469 ± 3.993	0.138
136		Xanthine Synthesis	0.202 ± 0.032	0.290 ± 0.021	0.369 ± 0.038	0.008
137	Sphingolipids (08)	Ratio of Hydroxylated Sphingomyelins to Non-Hydroxylated Sphingomyelins	0.154 ± 0.009	0.147 ± 0.005	0.131 ± 0.012	0.222
138		Ratio of Sphingomyelins to Ceramides	7.821 ± 3.296	8.352 ± 1.822	8.912 ± 2.516	0.828
139		Ratio of Sphingomyelins to Phosphatidylcholines	0.472 ± 0.050	0.436 ± 0.039	0.368 ± 0.042	0.267
140		Sum of Long-Chain Fatty Acid Sphingomyelins	3.043 ± 0.969	6.457 ± 1.285	6.488 ± 0.669	0.024
141		Sum of Non-Hydroxylated Sphingomyelins	3.573 ± 1.160	7.203 ± 1.487	7.398 ± 0.841	0.032
142		Sum of Hydroxylated Sphingomyelins	0.529 ± 0.154	1.036 ± 0.192	0.935 ± 0.061	0.048
143		Sum of Sphingomyelins	4.102 ± 1.314	8.239 ± 1.678	8.333 ± 0.867	0.031
144		Sum of Very Long-Chain Fatty Acid Sphingomyelins	1.055 ± 0.351	1.772 ± 0.403	1.833 ± 0.209	0.134
145	Triglycerides (03)	Ratio of Triglycerides to Fatty Acids	1.626 ± 0.774	1.251 ± 0.440	1.938 ± 0.870	0.905
146		Sum of Triglycerides	2.027 ± 0.255	1.446 ± 0.149	2.079 ± 0.177	0.063
147		Sum of Unsaturated Triglycerides	2.027 ± 0.255	1.446 ± 0.149	2.079 ± 0.177	0.063
148	Vit & CoFactors (01)	Sum of Choline Lipids	22.121 ± 6.780	61.923 ± 8.891	41.619 ± 5.346	0.008

## Sheet: Table S3
Detail of all genes in pattern A (increased expression from day 7 to day 14)
ENSEMBL_GENE_ID	Gene Name	Gene Symbol
ENSBTAG00000000132	eukaryotic translation initiation factor 4A1	EIF4A1
ENSBTAG00000000161	transmembrane protein 40	TMEM40
ENSBTAG00000000290	ATPase phospholipid transporting 11B (putative)	ATP11B
ENSBTAG00000000310	microfibril associated protein 5	MFAP5
ENSBTAG00000000322	CD2 associated protein	CD2AP
ENSBTAG00000000394	beta-secretase 2	BACE2
ENSBTAG00000000660	family with sequence similarity 83 member D	FAM83D
ENSBTAG00000000898	coagulation factor II thrombin receptor like 2	F2RL2
ENSBTAG00000000936	solute carrier family 39 member 2	SLC39A2
ENSBTAG00000000973	potassium inwardly rectifying channel subfamily J member 15	KCNJ15
ENSBTAG00000001021	cytochrome P450 family 1 subfamily A member 1	CYP1A1
ENSBTAG00000001207	serpin peptidase inhibitor, clade B (ovalbumin), member 8	SERPINB8
ENSBTAG00000001568	peptidylprolyl isomerase C	PPIC
ENSBTAG00000001570	colony stimulating factor 2	CSF2
ENSBTAG00000001785	transglutaminase 3	TGM3
ENSBTAG00000001845	EPS8 like 3	EPS8L3
ENSBTAG00000002163	prostaglandin E receptor 2	PTGER2
ENSBTAG00000002266	N-acetylneuraminate pyruvate lyase	NPL
ENSBTAG00000002497	ELOVL fatty acid elongase 2	ELOVL2
ENSBTAG00000002765	cytochrome P450 family 24 subfamily A member 1	CYP24A1
ENSBTAG00000002779	gamma-aminobutyric acid type A receptor subunit pi	GABRP
ENSBTAG00000002934	adhesion G protein-coupled receptor F4	ADGRF4
ENSBTAG00000003140	crystallin gamma S	CRYGS
ENSBTAG00000003199	solute carrier family 35 member C1	SLC35C1
ENSBTAG00000003323	nucleolar protein 6	NOL6
ENSBTAG00000003329	follistatin	FST
ENSBTAG00000003458	cell division cycle associated 7	CDCA7
ENSBTAG00000003467	solute carrier family 5 member 11	SLC5A11
ENSBTAG00000003721	carbohydrate sulfotransferase 1	CHST1
ENSBTAG00000003771	complement C1q like 2	C1QL2
ENSBTAG00000003977	solute carrier family 52 member 3	SLC52A3
ENSBTAG00000004155	spermatogenesis associated 20	SPATA20
ENSBTAG00000004287	EvC ciliary complex subunit 1	EVC
ENSBTAG00000004303	solute carrier family 27 member 2	SLC27A2
ENSBTAG00000004594	matrix metallopeptidase 7	MMP7
ENSBTAG00000004869	CXADR Ig-like cell adhesion molecule	CXADR
ENSBTAG00000004896	actin binding LIM protein family member 3	ABLIM3
ENSBTAG00000004982	glycosylphosphatidylinositol specific phospholipase D1	GPLD1
ENSBTAG00000004989	interferon regulatory factor 5	IRF5
ENSBTAG00000005150	high mobility group box 3	HMGB3
ENSBTAG00000005586	glycine amidinotransferase	GATM
ENSBTAG00000005760	TBC1 domain family member 4	TBC1D4
ENSBTAG00000005843	RNA exonuclease 2	REXO2
ENSBTAG00000005925	solute carrier family 10 member 2	SLC10A2
ENSBTAG00000005997	ATP-dependent translocase ABCB1	ABCB1
ENSBTAG00000006082	deoxyribonuclease 2, lysosomal	DNASE2
ENSBTAG00000006611	nucleoporin 93	NUP93
ENSBTAG00000006645	lysophosphatidic acid receptor 6	LPAR6
ENSBTAG00000006735	SH3 and cysteine rich domain	STAC
ENSBTAG00000006769	hydroxy-delta-5-steroid dehydrogenase, 3 beta- and steroid delta-isomerase 1	HSD3B1
ENSBTAG00000006823	cardiomyopathy associated 5	CMYA5
ENSBTAG00000006972	thyroid hormone receptor interactor 13	TRIP13
ENSBTAG00000006990	myelin regulatory factor	MYRF
ENSBTAG00000007066	transmembrane O-mannosyltransferase targeting cadherins 4	TMTC4
ENSBTAG00000007146	carboxypeptidase vitellogenic like	CPVL
ENSBTAG00000007187	inverted formin 2	INF2
ENSBTAG00000007306	RAB3C, member RAS oncogene family	RAB3C
ENSBTAG00000007547	calcium voltage-gated channel auxiliary subunit gamma 1	CACNG1
ENSBTAG00000007843	inter-alpha-trypsin inhibitor heavy chain 1	ITIH1
ENSBTAG00000007962	ATPase phospholipid transporting 9A (putative)	ATP9A
ENSBTAG00000008103	aldehyde dehydrogenase 1 family member A1	ALDH1A1
ENSBTAG00000008300	fibronectin 1	FN1
ENSBTAG00000008428	uridine phosphorylase 1	UPP1
ENSBTAG00000008743	aldehyde dehydrogenase 2 family member	ALDH2
ENSBTAG00000008788	solute carrier family 13 member 2	SLC13A2
ENSBTAG00000009183	shisa family member 5	SHISA5
ENSBTAG00000009191	tumor suppressor candidate 3	TUSC3
ENSBTAG00000009289	membrane spanning 4-domains A8	MS4A8
ENSBTAG00000009426	enhancer of zeste 2 polycomb repressive complex 2 subunit	EZH2
ENSBTAG00000009455	interleukin 12 receptor subunit beta 2	IL12RB2
ENSBTAG00000009495	basal cell adhesion molecule	BCAM
ENSBTAG00000009506	alpha-N-acetylgalactosaminidase	NAGA
ENSBTAG00000009545	protein phosphatase with EF-hand domain 1	PPEF1
ENSBTAG00000009585	cadherin 16	CDH16
ENSBTAG00000009617	solute carrier family 2 member 1	SLC2A1
ENSBTAG00000009624	small G protein signaling modulator 3	SGSM3
ENSBTAG00000009637	solute carrier family 12 member 2	SLC12A2
ENSBTAG00000009658	pleckstrin	PLEK
ENSBTAG00000009691	SH2B adaptor protein 2	SH2B2
ENSBTAG00000009862	coiled-coil domain containing 198	CCDC198
ENSBTAG00000010145	solute carrier family 12 member 1	SLC12A1
ENSBTAG00000010177	golgi transport 1A	GOLT1A
ENSBTAG00000010276	RecQ like helicase 4	RECQL4
ENSBTAG00000010292	synergin gamma	SYNRG
ENSBTAG00000010366	hypocretin receptor 1	HCRTR1
ENSBTAG00000010388	alpha-1,3-mannosyl-glycoprotein 4-beta-N-acetylglucosaminyltransferase A	MGAT4A
ENSBTAG00000010402	myosin heavy chain 9	MYH9
ENSBTAG00000010408	inhibitor of nuclear factor kappa B kinase subunit epsilon	IKBKE
ENSBTAG00000010482	phosphatidylinositol transfer protein membrane associated 1	PITPNM1
ENSBTAG00000010576	mitogen-activated protein kinase kinase 3	MAP2K3
ENSBTAG00000010721	minichromosome maintenance complex component 3	MCM3
ENSBTAG00000010802	potassium two pore domain channel subfamily K member 7	KCNK7
ENSBTAG00000010990	LIM homeobox 2	LHX2
ENSBTAG00000011044	transforming acidic coiled-coil containing protein 3	TACC3
ENSBTAG00000011227	transient receptor potential cation channel subfamily C member 6	TRPC6
ENSBTAG00000011446	semaphorin 7A	SEMA7A
ENSBTAG00000011680	papilin, proteoglycan like sulfated glycoprotein	PAPLN
ENSBTAG00000011810	angiopoietin like 2	ANGPTL2
ENSBTAG00000012082	TNF receptor superfamily member 12A	TNFRSF12A
ENSBTAG00000012150	polo like kinase 5 (inactive)	PLK5
ENSBTAG00000012275	endonuclease, poly(U) specific	ENDOU
ENSBTAG00000012338	fumarylacetoacetate hydrolase	FAH
ENSBTAG00000012408	RAB27A, member RAS oncogene family	RAB27A
ENSBTAG00000012705	delta 4-desaturase, sphingolipid 1	DEGS1
ENSBTAG00000012997	sphingomyelin phosphodiesterase acid like 3B	SMPDL3B
ENSBTAG00000013054	MFSD2 lysolipid transporter A, lysophospholipid	MFSD2A
ENSBTAG00000013111	ribonucleotide reductase catalytic subunit M1	RRM1
ENSBTAG00000013235	tubulointerstitial nephritis antigen like 1	TINAGL1
ENSBTAG00000013292	SID1 transmembrane family member 1	SIDT1
ENSBTAG00000013367	palmitoyl-protein thioesterase 1	PPT1
ENSBTAG00000013401	Rho guanine nucleotide exchange factor 40	ARHGEF40
ENSBTAG00000013496	carboxypeptidase M	CPM
ENSBTAG00000013982	uveal autoantigen with coiled-coil domains and ankyrin repeats	UACA
ENSBTAG00000014357	syndecan 2	SDC2
ENSBTAG00000014540	PPARGC1 and ESRR induced regulator, muscle 1	PERM1
ENSBTAG00000014889	discoidin, CUB and LCCL domain containing 2	DCBLD2
ENSBTAG00000015038	hydroxyacyl-CoA dehydrogenase trifunctional multienzyme complex subunit alpha	HADHA
ENSBTAG00000015046	macrophage stimulating 1 receptor	MST1R
ENSBTAG00000015086	hydroxysteroid 11-beta dehydrogenase 1	HSD11B1
ENSBTAG00000015107	solute carrier family 16 member 1	SLC16A1
ENSBTAG00000015131	solute carrier family 29 member 1	SLC29A1
ENSBTAG00000015163	transmembrane 4 L six family member 1	TM4SF1
ENSBTAG00000015164	solute carrier family 27 member 5	SLC27A5
ENSBTAG00000015346	nuclear autoantigenic sperm protein	NASP
ENSBTAG00000015493	acyl-coenzyme A thioesterase THEM4	LOC615277
ENSBTAG00000015511	fatty acid desaturase 3	FADS3
ENSBTAG00000015527	myosin ID	MYO1D
ENSBTAG00000015557	complement C3	LOC528040
ENSBTAG00000015743	guanosine monophosphate reductase	GMPR
ENSBTAG00000015801	ephrin B1	EFNB1
ENSBTAG00000015810	chromosome 15 open reading frame, human C11orf34	C15H11orf34
ENSBTAG00000015830	solute carrier family 5 member 5	SLC5A5
ENSBTAG00000015924	calbindin 1	CALB1
ENSBTAG00000016255	pleckstrin 2	PLEK2
ENSBTAG00000016305	ATPase 13A4	ATP13A4
ENSBTAG00000016315	coactosin like F-actin binding protein 1	COTL1
ENSBTAG00000016857	ADAM metallopeptidase with thrombospondin type 1 motif 15	ADAMTS15
ENSBTAG00000016973	serine protease 8	PRSS8
ENSBTAG00000017500	potassium two pore domain channel subfamily K member 12	KCNK12
ENSBTAG00000017571	pleckstrin homology domain containing A5	PLEKHA5
ENSBTAG00000017574	lamin A/C	LMNA
ENSBTAG00000017602	transmembrane protein 45B	TMEM45B
ENSBTAG00000017677	secretogranin III	SCG3
ENSBTAG00000017683	LysM domain containing 2	LYSMD2
ENSBTAG00000017689	Ras and Rab interactor 1	RIN1
ENSBTAG00000018082	quinolinate phosphoribosyltransferase	QPRT
ENSBTAG00000018137	alpha-2-macroglobulin	A2M
ENSBTAG00000018331	C-type lectin domain family 3 member B	CLEC3B
ENSBTAG00000018422	receptor interacting serine/threonine kinase 3	RIPK3
ENSBTAG00000018517	very low density lipoprotein receptor	VLDLR
ENSBTAG00000018667	RNA terminal phosphate cyclase like 1	RCL1
ENSBTAG00000018784	cathepsin Z	CTSZ
ENSBTAG00000018831	D-amino acid oxidase	DAO
ENSBTAG00000018837	solute carrier family 39 member 11	SLC39A11
ENSBTAG00000019066	family with sequence similarity 167 member A	FAM167A
ENSBTAG00000019338	interleukin 13 receptor subunit alpha 1	IL13RA1
ENSBTAG00000019498	integrin subunit alpha 3	ITGA3
ENSBTAG00000019901	RAD54 like	RAD54L
ENSBTAG00000019927	cytochrome b5 reductase 1	CYB5R1
ENSBTAG00000019940	Ras protein specific guanine nucleotide releasing factor 1	RASGRF1
ENSBTAG00000020070	ATP binding cassette subfamily C member 3	ABCC3
ENSBTAG00000020102	EPH receptor A8	EPHA8
ENSBTAG00000020391	meprin A subunit beta	MEP1B
ENSBTAG00000020480	serine palmitoyltransferase long chain base subunit 2	SPTLC2
ENSBTAG00000020622	collagen type IX alpha 2 chain	COL9A2
ENSBTAG00000020747	argininosuccinate synthase 1	ASS1
ENSBTAG00000020809	solute carrier family 36 member 2	SLC36A2
ENSBTAG00000020839	multiple EGF like domains 6	MEGF6
ENSBTAG00000020887	calcium voltage-gated channel subunit alpha1 E	CACNA1E
ENSBTAG00000020990	purinergic receptor P2Y14	P2RY14
ENSBTAG00000021007	folate receptor alpha	FOLR1
ENSBTAG00000021048	adrenomedullin	ADM
ENSBTAG00000021161	cellular repressor of E1A stimulated genes 2	CREG2
ENSBTAG00000021294	von Willebrand factor A domain containing 1	VWA1
ENSBTAG00000021301	acyl-CoA synthetase family member 2	ACSF2
ENSBTAG00000021321	syndecan binding protein 2	SDCBP2
ENSBTAG00000021372	septin 11	SEPTIN11
ENSBTAG00000021595	huntingtin interacting protein 1 related	HIP1R
ENSBTAG00000022246	chromosome 29 C11orf86 homolog	C29H11orf86
ENSBTAG00000022598	neurotrophin receptor associated death domain	NRADD
ENSBTAG00000023411	inhibitor of carbonic anhydrase	INHCA
ENSBTAG00000023814	epithelial cell transforming 2	ECT2
ENSBTAG00000025200	acid sensing ion channel subunit 2	ASIC2
ENSBTAG00000025755	ring finger protein 212B	RNF212B
ENSBTAG00000027419	prostaglandin F synthase 1-like	LOC506594
ENSBTAG00000031188	adipogenin	ADIG
ENSBTAG00000031267	serpin family B member 9	SERPINB9
ENSBTAG00000032068	phospholipase A2 group IVF	PLA2G4F
ENSBTAG00000032071	synaptonemal complex protein 1	SYCP1
ENSBTAG00000032148	transmembrane protein 117	TMEM117
ENSBTAG00000032301	solute carrier family 26 member 7	SLC26A7
ENSBTAG00000033398	hexokinase domain containing 1	HKDC1
ENSBTAG00000033545	enteric beta-defensin	EBD
ENSBTAG00000037565	phosphodiesterase 4D interacting protein-like	LOC788142
ENSBTAG00000037673	glutathione S-transferase mu 1	LOC783879
ENSBTAG00000038141	adhesion G protein-coupled receptor G1	ADGRG1
ENSBTAG00000038361	serpin family A member 11	SERPINA11
ENSBTAG00000040075	olfactory receptor family 51 subfamily R member 1	OR51R1
ENSBTAG00000040518	tubulin alpha-1C chain	LOC112443216
ENSBTAG00000040584	desmocollin 2	DSC2
ENSBTAG00000043553	glutathione peroxidase 3	GPX3
ENSBTAG00000044150	uridine-cytidine kinase 2	UCK2
ENSBTAG00000045901	claudin 6	CLDN6
ENSBTAG00000046286	cyclin B3	CCNB3
ENSBTAG00000046324	C-type lectin domain-containing protein	LOC100297676
ENSBTAG00000046944	WAP four-disulfide core domain protein 18	LOC100847724
ENSBTAG00000047902	UL16 binding protein 21	ULBP21
ENSBTAG00000048171	tracheal antimicrobial peptide	TAP
ENSBTAG00000049434	monocarboxylate transporter 1	LOC509911
ENSBTAG00000050986	peroxidasin	PXDN
ENSBTAG00000051600	A-kinase anchoring protein 7	AKAP7
ENSBTAG00000052488	serine peptidase inhibitor Kazal type 9	SPINK9
ENSBTAG00000053187	fer-1 like family member 4	FER1L4
ENSBTAG00000053497	granulysin	GNLY
ENSBTAG00000053661	BPTI/Kunitz inhibitor domain-containing protein	A0A3Q1M7A0_BOVIN
ENSBTAG00000053794	monoacylglycerol O-acyltransferase 2	LOC407226
ENSBTAG00000054911	anoctamin 9	ANO9
ENSBTAG00000054931	calcium voltage-gated channel auxiliary subunit gamma 4	CACNG4
ENSBTAG00000053551
ENSBTAG00000048508
ENSBTAG00000049220
ENSBTAG00000006039
ENSBTAG00000052996
ENSBTAG00000052330
ENSBTAG00000039992
ENSBTAG00000052059
ENSBTAG00000037775
ENSBTAG00000037453
ENSBTAG00000049519
ENSBTAG00000049393

## Sheet: Table S4
Detail of all genes in pattern B (increased expression from day 7 to day 10, then no change from day 10 to day 14)
ENSEMBL_GENE_ID	Gene Name	Gene Symbol
ENSBTAG00000000020	transient receptor potential cation channel subfamily V member 3	TRPV3
ENSBTAG00000000042	pyrroline-5-carboxylate reductase 1	PYCR1
ENSBTAG00000000078	GLI pathogenesis related 2	GLIPR2
ENSBTAG00000000097	EF-hand calcium binding domain 14	EFCAB14
ENSBTAG00000000113	Rho/Rac guanine nucleotide exchange factor 2	ARHGEF2
ENSBTAG00000000128	fibroblast growth factor 18	FGF18
ENSBTAG00000000185	solute carrier family 6 member 14	SLC6A14
ENSBTAG00000000243	heme binding protein 2	HEBP2
ENSBTAG00000000281	meiotic nuclear divisions 1	MND1
ENSBTAG00000000328	tubulin polymerization promoting protein family member 2	TPPP2
ENSBTAG00000000357	PEAK1 related, kinase-activating pseudokinase 1	PRAG1
ENSBTAG00000000396	Pim-1 proto-oncogene, serine/threonine kinase	PIM1
ENSBTAG00000000434	crystallin alpha B	CRYAB
ENSBTAG00000000442	retinol binding protein 4	RBP4
ENSBTAG00000000460	synaptotagmin like 2	SYTL2
ENSBTAG00000000478	leucine rich single-pass membrane protein 2	LSMEM2
ENSBTAG00000000490	rhotekin	RTKN
ENSBTAG00000000497	aldo-keto reductase family 1 member A1	AKR1A1
ENSBTAG00000000501	kelch like family member 13	KLHL13
ENSBTAG00000000507	nuclear receptor subfamily 4 group A member 1	NR4A1
ENSBTAG00000000522	alpha 2-HS glycoprotein	AHSG
ENSBTAG00000000528	mannosidase beta like	MANBAL
ENSBTAG00000000582	lymphocyte antigen 6 complex, locus G6E	LY6G6E
ENSBTAG00000000585	lymphocyte antigen 6 family member G6C	LY6G6C
ENSBTAG00000000622	ribosomal protein S17	RPS17
ENSBTAG00000000638	chromatin licensing and DNA replication factor 1	CDT1
ENSBTAG00000000641	src kinase associated phosphoprotein 1	SKAP1
ENSBTAG00000000664	solute carrier family 22 member 15	SLC22A15
ENSBTAG00000000667	apolipoprotein L, 3	LOC512905
ENSBTAG00000000699	aminopeptidase O (putative)	AOPEP
ENSBTAG00000000706	ADAM metallopeptidase with thrombospondin type 1 motif 1	ADAMTS1
ENSBTAG00000000711	N-myc downstream regulated 1	NDRG1
ENSBTAG00000000735	BCL2 related protein A1	BCL2A1
ENSBTAG00000000752	shugoshin 1	SGO1
ENSBTAG00000000755	zinc finger RNA binding protein 2	ZFR2
ENSBTAG00000000759	neudesin neurotrophic factor	NENF
ENSBTAG00000000767	decapping mRNA 2	DCP2
ENSBTAG00000000782	kinase insert domain receptor	KDR
ENSBTAG00000000816	PR/SET domain 1	PRDM1
ENSBTAG00000000820	G protein subunit gamma 11	GNG11
ENSBTAG00000000830	G protein-coupled receptor 137B	GPR137B
ENSBTAG00000000833	Tax1 binding protein 3	TAX1BP3
ENSBTAG00000000836	keratin 8	KRT8
ENSBTAG00000000843	NDRG family member 2	NDRG2
ENSBTAG00000000874	calpastatin	CAST
ENSBTAG00000000928	sperm antigen with calponin homology and coiled-coil domains 1	SPECC1
ENSBTAG00000000937	ITPR interacting domain containing 2	ITPRID2
ENSBTAG00000000993	NEDD4 binding protein 2 like 1	N4BP2L1
ENSBTAG00000000995	terminal nucleotidyltransferase 5A	TENT5A
ENSBTAG00000001017	STE20 like kinase	SLK
ENSBTAG00000001026	beta-carotene oxygenase 1	BCO1
ENSBTAG00000001050	low density lipoprotein receptor adaptor protein 1	LDLRAP1
ENSBTAG00000001060	C-X-C motif chemokine receptor 4	CXCR4
ENSBTAG00000001083	mitogen-activated protein kinase kinase kinase 20	MAP3K20
ENSBTAG00000001085	FAM20A golgi associated secretory pathway pseudokinase	FAM20A
ENSBTAG00000001100	interleukin 22 receptor subunit alpha 1	IL22RA1
ENSBTAG00000001113	NADH:ubiquinone oxidoreductase complex assembly factor 7	NDUFAF7
ENSBTAG00000001117	ankyrin repeat domain containing 50	ANKRD50
ENSBTAG00000001120	coronin 6	CORO6
ENSBTAG00000001126	BMP2 inducible kinase	BMP2K
ENSBTAG00000001131	solute carrier family 12 member 9	SLC12A9
ENSBTAG00000001136	endosome-lysosome associated apoptosis and autophagy regulator 1	ELAPOR1
ENSBTAG00000001141	ADAM metallopeptidase domain 17	ADAM17
ENSBTAG00000001143	guanylate binding protein 1	GBP1
ENSBTAG00000001161	SIN3-HDAC complex associated factor	SINHCAF
ENSBTAG00000001165	apoptosis inducing factor mitochondria associated 2	AIFM2
ENSBTAG00000001173	plexin A2	PLXNA2
ENSBTAG00000001181	ribosomal protein S6 kinase C1	RPS6KC1
ENSBTAG00000001188	retinal outer segment membrane protein 1	ROM1
ENSBTAG00000001209	pleckstrin homology like domain family B member 2	PHLDB2
ENSBTAG00000001212	signal sequence receptor subunit 2	SSR2
ENSBTAG00000001233	myelin protein zero like 3	MPZL3
ENSBTAG00000001243	adaptor related protein complex 3 subunit mu 2	AP3M2
ENSBTAG00000001244	plasminogen activator, tissue type	PLAT
ENSBTAG00000001249	sulfotransferase family 1B member 1	SULT1B1
ENSBTAG00000001286	engulfment and cell motility 3	ELMO3
ENSBTAG00000001294	protein phosphatase 1 regulatory subunit 15A	PPP1R15A
ENSBTAG00000001321	interleukin 1 beta	IL1B
ENSBTAG00000001332	myosin IC	MYO1C
ENSBTAG00000001343	DEP domain containing 1	DEPDC1
ENSBTAG00000001359	UDP-GlcNAc:betaGal beta-1,3-N-acetylglucosaminyltransferase 7	B3GNT7
ENSBTAG00000001360	ribosomal protein S12	RPS12
ENSBTAG00000001376	RAD21 cohesin complex component like 1	RAD21L1
ENSBTAG00000001382	solute carrier family 26 member 9	SLC26A9
ENSBTAG00000001387	WD repeat domain 73	WDR73
ENSBTAG00000001429	neuralized E3 ubiquitin protein ligase 1B	NEURL1B
ENSBTAG00000001464	G protein-coupled receptor 156	GPR156
ENSBTAG00000001509	ETS transcription factor ELK3	ELK3
ENSBTAG00000001517	keratin 18	KRT18
ENSBTAG00000001523	YES proto-oncogene 1, Src family tyrosine kinase	YES1
ENSBTAG00000001533	HECT domain and ankyrin repeat containing E3 ubiquitin protein ligase 1	HACE1
ENSBTAG00000001575	calmodulin 2	CALM2
ENSBTAG00000001576	transmembrane protein 140	TMEM140
ENSBTAG00000001586	OTU deubiquitinase 7B	OTUD7B
ENSBTAG00000001598	microtubule associated protein 7	MAP7
ENSBTAG00000001615	RUN domain containing 3A	RUNDC3A
ENSBTAG00000001631	kinesin family member C1	KIFC1
ENSBTAG00000001649	zinc finger protein, FOG family member 2	ZFPM2
ENSBTAG00000001652	solute carrier organic anion transporter family member 3A1	SLCO3A1
ENSBTAG00000001717	aurora kinase B	AURKB
ENSBTAG00000001774	sprouty RTK signaling antagonist 2	SPRY2
ENSBTAG00000001780	seryl-tRNA synthetase 2, mitochondrial	SARS2
ENSBTAG00000001801	synaptotagmin 4	SYT4
ENSBTAG00000001822	sorting nexin 10	SNX10
ENSBTAG00000001832	mitochondrial ribosomal protein L10	MRPL10
ENSBTAG00000001839	OCIA domain containing 2	OCIAD2
ENSBTAG00000001851	carboxylesterase 1-like	LOC508916
ENSBTAG00000001861	SEC14 and spectrin domain containing 1	SESTD1
ENSBTAG00000001874	dedicator of cytokinesis 3	DOCK3
ENSBTAG00000001880	vestigial like family member 1	VGLL1
ENSBTAG00000001889	chromosome 22 C3orf14 homolog	C22H3orf14
ENSBTAG00000001893	transmembrane 4 L six family member 4	TM4SF4
ENSBTAG00000001918	syntaxin binding protein 5L	STXBP5L
ENSBTAG00000001920	DNA polymerase theta	POLQ
ENSBTAG00000001925	transmembrane serine protease 11D	TMPRSS11D
ENSBTAG00000001932	carnitine O-acetyltransferase	CRAT
ENSBTAG00000001952	prominin 2	PROM2
ENSBTAG00000001956	histidine triad nucleotide binding protein 3	HINT3
ENSBTAG00000001966	platelet derived growth factor receptor like	PDGFRL
ENSBTAG00000001983	small cell adhesion glycoprotein	SMAGP
ENSBTAG00000001987	switching B cell complex subunit SWAP70	SWAP70
ENSBTAG00000001992	cytochrome P450 family 51 subfamily A member 1	CYP51A1
ENSBTAG00000002019	serpin family B member 5	SERPINB5
ENSBTAG00000002025	adhesion molecule with Ig like domain 2	AMIGO2
ENSBTAG00000002029	immunoglobulin superfamily member 5	IGSF5
ENSBTAG00000002062	transient receptor potential cation channel subfamily A member 1	TRPA1
ENSBTAG00000002075	membrane metalloendopeptidase	MME
ENSBTAG00000002107	frizzled class receptor 1	FZD1
ENSBTAG00000002117	kinesin family member 18A	KIF18A
ENSBTAG00000002129	KLF transcription factor 5	KLF5
ENSBTAG00000002138	peptidyl arginine deiminase 1	PADI1
ENSBTAG00000002194	myocardial zonula adherens protein	MYZAP
ENSBTAG00000002214	tyrosine aminotransferase	TAT
ENSBTAG00000002224	ubiquitin like with PHD and ring finger domains 1	UHRF1
ENSBTAG00000002302	CD59 molecule	CD59
ENSBTAG00000002326	galectin 3	LGALS3
ENSBTAG00000002329	ArfGAP with SH3 domain, ankyrin repeat and PH domain 2	ASAP2
ENSBTAG00000002331	DLG associated protein 5	DLGAP5
ENSBTAG00000002341	ETS proto-oncogene 1, transcription factor	ETS1
ENSBTAG00000002394	transmembrane protein 44	TMEM44
ENSBTAG00000002418	TOPBP1 interacting checkpoint and replication regulator	TICRR
ENSBTAG00000002430	collagen type XVII alpha 1 chain	COL17A1
ENSBTAG00000002444	marker of proliferation Ki-67	MKI67
ENSBTAG00000002451	tetratricopeptide repeat domain 39A	TTC39A
ENSBTAG00000002464	phospholipase C eta 2	PLCH2
ENSBTAG00000002524	methylthioribose-1-phosphate isomerase 1	MRI1
ENSBTAG00000002527	zinc finger SWIM-type containing 4	ZSWIM4
ENSBTAG00000002542	lysine rich coiled-coil 1	KRCC1
ENSBTAG00000002596	V-set and transmembrane domain containing 1	VSTM1
ENSBTAG00000002613	MIS18 binding protein 1	MIS18BP1
ENSBTAG00000002673	fidgetin like 2	FIGNL2
ENSBTAG00000002697	potassium channel tetramerization domain containing 10	KCTD10
ENSBTAG00000002699	KIT proto-oncogene, receptor tyrosine kinase	KIT
ENSBTAG00000002719	origin recognition complex subunit 1	ORC1
ENSBTAG00000002746	osteoclast stimulating factor 1	OSTF1
ENSBTAG00000002756	cell division cycle associated 2	CDCA2
ENSBTAG00000002788	RAB27B, member RAS oncogene family	RAB27B
ENSBTAG00000002817	solute carrier family 46 member 1	SLC46A1
ENSBTAG00000002823	myelin protein zero like 1	MPZL1
ENSBTAG00000002827	acetyl-CoA acetyltransferase 2	ACAT2
ENSBTAG00000002869	ADP ribosylation factor like GTPase 4A	ARL4A
ENSBTAG00000002898	unc-45 myosin chaperone B	UNC45B
ENSBTAG00000002910	enoyl-CoA hydratase domain containing 2	ECHDC2
ENSBTAG00000002919	unc-5 family C-terminal like	UNC5CL
ENSBTAG00000002937	adhesion G protein-coupled receptor E3	ADGRE3
ENSBTAG00000002941	FES proto-oncogene, tyrosine kinase	FES
ENSBTAG00000002942	solute carrier family 2 member 10	SLC2A10
ENSBTAG00000002953	thioredoxin	TXN
ENSBTAG00000002977	endothelin converting enzyme 1	ECE1
ENSBTAG00000002979	phosphoinositide-3-kinase regulatory subunit 3	PIK3R3
ENSBTAG00000002981	PICALM interacting mitotic regulator	PIMREG
ENSBTAG00000002982	PITPNM family member 3	PITPNM3
ENSBTAG00000003039	proteasome 20S subunit beta 8	PSMB8
ENSBTAG00000003045	BMP and activin membrane bound inhibitor	BAMBI
ENSBTAG00000003063	synaptojanin 1	SYNJ1
ENSBTAG00000003072	acyl-CoA dehydrogenase very long chain	ACADVL
ENSBTAG00000003074	solute carrier family 16 member 6	SLC16A6
ENSBTAG00000003102	GRIP and coiled-coil domain containing 1	GCC1
ENSBTAG00000003128	spermatogenesis associated 6	SPATA6
ENSBTAG00000003186	OTU deubiquitinase with linear linkage specificity	OTULIN
ENSBTAG00000003209	BLCAP apoptosis inducing factor	BLCAP
ENSBTAG00000003240	chromosome 8 C9orf152 homolog	C8H9orf152
ENSBTAG00000003245	BCAR3 adaptor protein, NSP family member	BCAR3
ENSBTAG00000003276	protein kinase C eta	PRKCH
ENSBTAG00000003304	homeobox C4	HOXC4
ENSBTAG00000003339	zinc finger and BTB domain containing 10	ZBTB10
ENSBTAG00000003375	tandem C2 domains, nuclear	TC2N
ENSBTAG00000003409	FKBP prolyl isomerase 1B	FKBP1B
ENSBTAG00000003418	moesin	MSN
ENSBTAG00000003440	ferric chelate reductase 1	FRRS1
ENSBTAG00000003494	dynein axonemal assembly factor 9	DNAAF9
ENSBTAG00000003504	glutathione synthetase	GSS
ENSBTAG00000003510	multimerin 2	MMRN2
ENSBTAG00000003548	glutathione S-transferase pi 1	LOC281806
ENSBTAG00000003553	ZFP36 ring finger protein like 2	ZFP36L2
ENSBTAG00000003555	THADA armadillo repeat containing	THADA
ENSBTAG00000003600	calpain 8	CAPN8
ENSBTAG00000003609	polysaccharide biosynthesis domain containing 1	PBDC1
ENSBTAG00000003610	DENN domain containing 1A	DENND1A
ENSBTAG00000003626	myosin IIIB	MYO3B
ENSBTAG00000003642	peroxiredoxin 1	PRDX1
ENSBTAG00000003727	SH3 domain containing kinase binding protein 1	SH3KBP1
ENSBTAG00000003752	solute carrier family 25 member 24	SLC25A24
ENSBTAG00000003758	transketolase	TKT
ENSBTAG00000003806	extracellular matrix protein 1	ECM1
ENSBTAG00000003808	histone deacetylase 9	HDAC9
ENSBTAG00000003845	cysteine and serine rich nuclear protein 1	CSRNP1
ENSBTAG00000003902	zinc finger protein 512	ZNF512
ENSBTAG00000003920	transglutaminase 1	TGM1
ENSBTAG00000003935	transmembrane BAX inhibitor motif containing 1	TMBIM1
ENSBTAG00000003989	Glutathione S-transferase omega	E1BKU3_BOVIN
ENSBTAG00000003990	inositol 1,4,5-trisphosphate receptor interacting protein	ITPRIP
ENSBTAG00000003994	insulin like growth factor binding protein 3	IGFBP3
ENSBTAG00000004021	cyclin dependent kinase 2	CDK2
ENSBTAG00000004035	sidekick cell adhesion molecule 1	SDK1
ENSBTAG00000004040	UDP glucuronosyltransferase family 2 member A1 complex locus	UGT2A1
ENSBTAG00000004043	Fc gamma 2 receptor	LOC407171
ENSBTAG00000004059	sterol O-acyltransferase 1	SOAT1
ENSBTAG00000004066	poly(ADP-ribose) polymerase family member 8	PARP8
ENSBTAG00000004086	serine peptidase inhibitor, Kunitz type 1	SPINT1
ENSBTAG00000004173	UBX domain protein 8	UBXN8
ENSBTAG00000004189	MLX interacting protein	MLXIP
ENSBTAG00000004208	pleckstrin homology and RhoGEF domain containing G6	PLEKHG6
ENSBTAG00000004211	TNF receptor superfamily member 1A	TNFRSF1A
ENSBTAG00000004221	endothelial cell specific molecule 1	ESM1
ENSBTAG00000004242	actin related protein 2/3 complex subunit 1A	ARPC1A
ENSBTAG00000004246	splA/ryanodine receptor domain and SOCS box containing 1	SPSB1
ENSBTAG00000004270	Fc epsilon receptor II	FCER2
ENSBTAG00000004272	TLH29 protein precursor-like	ISG12(B
ENSBTAG00000004277	EvC ciliary complex subunit 2	EVC2
ENSBTAG00000004278	adipocyte plasma membrane associated protein	APMAP
ENSBTAG00000004281	acyl-CoA synthetase short chain family member 1	ACSS1
ENSBTAG00000004300	leucine rich repeat containing 8 VRAC subunit E	LRRC8E
ENSBTAG00000004322	Fos proto-oncogene, AP-1 transcription factor subunit	FOS
ENSBTAG00000004379	ETHE1 persulfide dioxygenase	ETHE1
ENSBTAG00000004381	tumor associated calcium signal transducer 2	TACSTD2
ENSBTAG00000004388	SLIT and NTRK like family member 6	SLITRK6
ENSBTAG00000004422	ALG14 UDP-N-acetylglucosaminyltransferase subunit	ALG14
ENSBTAG00000004449	diacylglycerol kinase epsilon	DGKE
ENSBTAG00000004556	solute carrier family 2 member 3	SLC2A3
ENSBTAG00000004635	LLGL scribble cell polarity complex component 1	LLGL1
ENSBTAG00000004636	pleckstrin homology domain containing A1	PLEKHA1
ENSBTAG00000004641	pleckstrin homology domain containing, family A member 6	LOC532773
ENSBTAG00000004641	pleckstrin homology domain containing A6	PLEKHA6
ENSBTAG00000004676	transmembrane protein 184A	TMEM184A
ENSBTAG00000004710	HNF1 homeobox B	HNF1B
ENSBTAG00000004723	testis expressed 2	TEX2
ENSBTAG00000004735	cyclin E1	CCNE1
ENSBTAG00000004783	coronin 1B	CORO1B
ENSBTAG00000004789	leucine rich repeat containing G protein-coupled receptor 6	LGR6
ENSBTAG00000004796	gastrin releasing peptide	GRP
ENSBTAG00000004803	N-terminal asparagine amidase	NTAN1
ENSBTAG00000004813	sushi domain containing 1	SUSD1
ENSBTAG00000004822	SRY-box transcription factor 10	SOX10
ENSBTAG00000004903	keratin 15	KRT15
ENSBTAG00000004905	keratin 19	KRT19
ENSBTAG00000004915	profilin 1	PFN1
ENSBTAG00000004943	cyclin A2	CCNA2
ENSBTAG00000004971	GRAM domain containing 1C	GRAMD1C
ENSBTAG00000004995	core 1 synthase, glycoprotein-N-acetylgalactosamine 3-beta-galactosyltransferase 1	C1GALT1
ENSBTAG00000005010	MAX dimerization protein 3	MXD3
ENSBTAG00000005019	serine protease 50	PRSS50
ENSBTAG00000005026	mannosidase endo-alpha	MANEA
ENSBTAG00000005042	synapsin I	SYN1
ENSBTAG00000005064	tryptophanyl tRNA synthetase 2, mitochondrial	WARS2
ENSBTAG00000005078	ubiquitin C-terminal hydrolase L1	UCHL1
ENSBTAG00000005089	rhomboid domain containing 2	RHBDD2
ENSBTAG00000005110	calcium dependent secretion activator 2	CADPS2
ENSBTAG00000005129	centrosomal protein 55	CEP55
ENSBTAG00000005145	pseudopodium enriched atypical kinase 1	PEAK1
ENSBTAG00000005180	RNA binding motif single stranded interacting protein 1	RBMS1
ENSBTAG00000005186	dysbindin domain containing 2	DBNDD2
ENSBTAG00000005213	zwilch kinetochore protein	ZWILCH
ENSBTAG00000005218	phosphodiesterase 3B	PDE3B
ENSBTAG00000005221	WNK lysine deficient protein kinase 1	WNK1
ENSBTAG00000005260	secreted phosphoprotein 1	SPP1
ENSBTAG00000005269	cyclin B2	CCNB2
ENSBTAG00000005278	WEE1 G2 checkpoint kinase	WEE1
ENSBTAG00000005288	GDNF family receptor alpha 3	GFRA3
ENSBTAG00000005293	cell division cycle 25C	CDC25C
ENSBTAG00000005296	ribosomal protein L13a	RPL13A
ENSBTAG00000005299	endothelin receptor type B	EDNRB
ENSBTAG00000005300	transmembrane protein 51	TMEM51
ENSBTAG00000005333	myoglobin	MB
ENSBTAG00000005337	RAB3B, member RAS oncogene family	RAB3B
ENSBTAG00000005338	eukaryotic translation initiation factor 3 subunit M	EIF3M
ENSBTAG00000005345	actin related protein 2/3 complex subunit 3	ARPC3
ENSBTAG00000005365	ovochymase 1	OVCH1
ENSBTAG00000005370	transmembrane O-mannosyltransferase targeting cadherins 1	TMTC1
ENSBTAG00000005394	cytochrome c oxidase assembly factor COX18	COX18
ENSBTAG00000005412	NEDD4 like E3 ubiquitin protein ligase	NEDD4L
ENSBTAG00000005427	NRDE-2, necessary for RNA interference, domain containing	NRDE2
ENSBTAG00000005448	RAS p21 protein activator 4B	RASA4B
ENSBTAG00000005456	TTK protein kinase	TTK
ENSBTAG00000005466	chromosome 8 C8orf58 homolog	C8H8orf58
ENSBTAG00000005498	squalene epoxidase	SQLE
ENSBTAG00000005614	UDP-glucuronate decarboxylase 1	UXS1
ENSBTAG00000005622	lipopolysaccharide induced TNF factor	LITAF
ENSBTAG00000005678	acetoacetyl-CoA synthetase	AACS
ENSBTAG00000005681	malic enzyme 1	ME1
ENSBTAG00000005704	interleukin 1 receptor like 2	IL1RL2
ENSBTAG00000005757	FUS RNA binding protein	FUS
ENSBTAG00000005776	zinc finger protein 185 with LIM domain	ZNF185
ENSBTAG00000005814	proteasome activator subunit 2	PSME2
ENSBTAG00000005816	interferon regulatory factor 9	IRF9
ENSBTAG00000005825	nei like DNA glycosylase 3	NEIL3
ENSBTAG00000005850	delta like non-canonical Notch ligand 2	DLK2
ENSBTAG00000005861	cyclin T1	CCNT1
ENSBTAG00000005868	heme binding protein 1	HEBP1
ENSBTAG00000005891	Fc receptor like 1	FCRL1
ENSBTAG00000005909	leptin receptor overlapping transcript	LEPROT
ENSBTAG00000005910	leptin receptor	LEPR
ENSBTAG00000005947	plasminogen activator, urokinase	PLAU
ENSBTAG00000005958	protein tyrosine kinase 2 beta	PTK2B
ENSBTAG00000005979	helicase, lymphoid specific	HELLS
ENSBTAG00000005990	sphingosine-1-phosphate receptor 1	S1PR1
ENSBTAG00000005998	nocturnin	NOCT
ENSBTAG00000006010	stabilin 2	STAB2
ENSBTAG00000006016	GTP binding protein 2	GTPBP2
ENSBTAG00000006044	kelch like family member 5	KLHL5
ENSBTAG00000006125	polo like kinase 3	PLK3
ENSBTAG00000006130	C-type lectin domain containing 14A	CLEC14A
ENSBTAG00000006155	C-C motif chemokine receptor like 2	CCRL2
ENSBTAG00000006161	MET proto-oncogene, receptor tyrosine kinase	MET
ENSBTAG00000006165	peroxiredoxin 4	PRDX4
ENSBTAG00000006194	FOS like 1, AP-1 transcription factor subunit	FOSL1
ENSBTAG00000006253	filamin C	FLNC
ENSBTAG00000006305	adenylate kinase 1	AK1
ENSBTAG00000006335	signal transducer and activator of transcription 6	STAT6
ENSBTAG00000006352	myelin transcription factor 1	MYT1
ENSBTAG00000006364	glycosylated lysosomal membrane protein	GLMP
ENSBTAG00000006383	small ribosomal subunit protein eS1-like	LOC132344361
ENSBTAG00000006487	ribosomal protein S9	RPS9
ENSBTAG00000006505	S100 calcium binding protein A9	S100A9
ENSBTAG00000006525	ferredoxin reductase	FDXR
ENSBTAG00000006541	ATPase sarcoplasmic/endoplasmic reticulum Ca2+ transporting 1	ATP2A1
ENSBTAG00000006563	kelch like family member 40	KLHL40
ENSBTAG00000006589	CF transmembrane conductance regulator	CFTR
ENSBTAG00000006592	small G protein signaling modulator 1	SGSM1
ENSBTAG00000006601	kinase suppressor of ras 1	KSR1
ENSBTAG00000006606	refilin B	RFLNB
ENSBTAG00000006613	methyltransferase like 17	METTL17
ENSBTAG00000006619	megakaryocyte-associated tyrosine kinase	MATK
ENSBTAG00000006633	interferon regulatory factor 3	IRF3
ENSBTAG00000006647	RCC1 and BTB domain containing protein 2	RCBTB2
ENSBTAG00000006659	transmembrane protein 116	TMEM116
ENSBTAG00000006675	proprotein convertase subtilisin/kexin type 6	PCSK6
ENSBTAG00000006686	nephronectin	NPNT
ENSBTAG00000006707	acyl-CoA synthetase long chain family member 5	ACSL5
ENSBTAG00000006734	BICD cargo adaptor 1	BICD1
ENSBTAG00000006801	transmembrane protein 106A	TMEM106A
ENSBTAG00000006806	keratin 17	KRT17
ENSBTAG00000006846	galectin 9	LGALS9
ENSBTAG00000006882	IQ motif containing GTPase activating protein 3	IQGAP3
ENSBTAG00000006904	tensin 2	TNS2
ENSBTAG00000006934	cytochrome P450 family 11 subfamily A member 1	CYP11A1
ENSBTAG00000006966	nurim	NRM
ENSBTAG00000006969	tubulin beta class I	TUBB
ENSBTAG00000006974	pleckstrin homology domain containing A7	PLEKHA7
ENSBTAG00000006984	CD55 molecule (Cromer blood group)	CD55
ENSBTAG00000006991	alcohol dehydrogenase 6 (class V)	ADH6
ENSBTAG00000006995	spectrin beta, non-erythrocytic 1	SPTBN1
ENSBTAG00000007000	enolase superfamily member 1	ENOSF1
ENSBTAG00000007058	autophagy related 2A	ATG2A
ENSBTAG00000007099	adaptor related protein complex 1 subunit gamma 2	AP1G2
ENSBTAG00000007102	G2 and S-phase expressed 1	GTSE1
ENSBTAG00000007115	glutathione-disulfide reductase	GSR
ENSBTAG00000007118	SMAD specific E3 ubiquitin protein ligase 1	SMURF1
ENSBTAG00000007142	calcineurin like phosphoesterase domain containing 1	CPPED1
ENSBTAG00000007173	platelet derived growth factor receptor alpha	PDGFRA
ENSBTAG00000007237	BUB1 mitotic checkpoint serine/threonine kinase B	BUB1B
ENSBTAG00000007246	transmembrane protein 204	TMEM204
ENSBTAG00000007247	NUF2 component of NDC80 kinetochore complex	NUF2
ENSBTAG00000007258	glutamate decarboxylase 1	GAD1
ENSBTAG00000007269	eukaryotic translation initiation factor 2B subunit alpha	EIF2B1
ENSBTAG00000007271	tectonic family member 2	TCTN2
ENSBTAG00000007284	cyclin A1	CCNA1
ENSBTAG00000007300	four and a half LIM domains 3	FHL3
ENSBTAG00000007315	leucyl-tRNA synthetase 2, mitochondrial	LARS2
ENSBTAG00000007369	PDZ and LIM domain 2	PDLIM2
ENSBTAG00000007378	CAP-Gly domain containing linker protein family member 4	CLIP4
ENSBTAG00000007379	ALK receptor tyrosine kinase	ALK
ENSBTAG00000007389	interferon induced protein 35	IFI35
ENSBTAG00000007390	vesicle amine transport 1	VAT1
ENSBTAG00000007414	poly(A) polymerase gamma	PAPOLG
ENSBTAG00000007417	growth differentiation factor 11	GDF11
ENSBTAG00000007424	LIF interleukin 6 family cytokine	LIF
ENSBTAG00000007442	A-kinase anchoring protein 9	AKAP9
ENSBTAG00000007449	heparan sulfate-glucosamine 3-sulfotransferase 1	HS3ST1
ENSBTAG00000007502	creatine kinase, mitochondrial 1A	CKMT1A
ENSBTAG00000007514	copine 5	CPNE5
ENSBTAG00000007519	adenosine deaminase RNA specific	ADAR
ENSBTAG00000007534	gamma-glutamyl hydrolase	GGH
ENSBTAG00000007544	MARVEL domain containing 3	MARVELD3
ENSBTAG00000007554	interferon alpha inducible protein 6	IFI6
ENSBTAG00000007570	NADH:ubiquinone oxidoreductase complex assembly factor 6	NDUFAF6
ENSBTAG00000007581	adenosine A2b receptor	ADORA2B
ENSBTAG00000007584	inositol polyphosphate-1-phosphatase	INPP1
ENSBTAG00000007599	inhibitor of nuclear factor kappa B kinase subunit beta	IKBKB
ENSBTAG00000007624	FERM domain containing 4B	FRMD4B
ENSBTAG00000007638	PIF1 5'-to-3' DNA helicase	PIF1
ENSBTAG00000007719	major facilitator superfamily domain containing 6	MFSD6
ENSBTAG00000007755	apolipoprotein B mRNA editing enzyme catalytic subunit 3H	APOBEC3H
ENSBTAG00000007783	MYB proto-oncogene like 2	MYBL2
ENSBTAG00000007799	mitochondrial fission regulator 2	MTFR2
ENSBTAG00000007814	WW domain containing transcription regulator 1	WWTR1
ENSBTAG00000007836	inorganic pyrophosphatase 1	PPA1
ENSBTAG00000007859	V-set and immunoglobulin domain containing 1	VSIG1
ENSBTAG00000007860	assembly factor for spindle microtubules	ASPM
ENSBTAG00000007863	glutaminase	GLS
ENSBTAG00000007871	sorting nexin 12	SNX12
ENSBTAG00000007909	notch receptor 2	NOTCH2
ENSBTAG00000007943	antizyme inhibitor 1	AZIN1
ENSBTAG00000007958	tensin 4	TNS4
ENSBTAG00000007964	actin related protein 2/3 complex subunit 4	ARPC4
ENSBTAG00000007998	transmembrane and coiled-coil domains 4	TMCO4
ENSBTAG00000008008	toll like receptor 2	TLR2
ENSBTAG00000008021	bone marrow stromal antigen 2	LOC112441507
ENSBTAG00000008023	rhomboid like 2	RHBDL2
ENSBTAG00000008024	ubiquitin C-terminal hydrolase L3	UCHL3
ENSBTAG00000008088	kinesin family member 18B	KIF18B
ENSBTAG00000008113	odd-skipped related transcription factor 1	OSR1
ENSBTAG00000008114	CD99 molecule	CD99
ENSBTAG00000008124	glycerol kinase	GK
ENSBTAG00000008132	SRY-box transcription factor 13	SOX13
ENSBTAG00000008147	microtubule associated monooxygenase, calponin and LIM domain containing 1	MICAL1
ENSBTAG00000008161	chloride channel accessory 1	CLCA1
ENSBTAG00000008167	tetratricopeptide repeat domain 3	TTC3
ENSBTAG00000008180	spindle apparatus coiled-coil protein 1	SPDL1
ENSBTAG00000008185	reticulon 2	RTN2
ENSBTAG00000008216	ribonucleotide reductase regulatory subunit M2	RRM2
ENSBTAG00000008232	DAB2 interacting protein	DAB2IP
ENSBTAG00000008250	sprouty RTK signaling antagonist 4	SPRY4
ENSBTAG00000008274	VWFD domain-containing protein	LOC789503
ENSBTAG00000008279	FERM domain containing 4A	FRMD4A
ENSBTAG00000008288	ankyrin repeat domain containing 26	ANKRD26
ENSBTAG00000008293	glycerophosphocholine phosphodiesterase 1	GPCPD1
ENSBTAG00000008299	interleukin 20 receptor subunit beta	IL20RB
ENSBTAG00000008307	phospholipase C eta 1	PLCH1
ENSBTAG00000008331	transmembrane protein 54	TMEM54
ENSBTAG00000008333	ETS variant transcription factor 4	ETV4
ENSBTAG00000008353	cyclin dependent kinase inhibitor 1A	CDKN1A
ENSBTAG00000008389	HtrA serine peptidase 1	HTRA1
ENSBTAG00000008394	myosin light chain 3	MYL3
ENSBTAG00000008396	mitochondrial ribosomal protein L54	MRPL54
ENSBTAG00000008409	MYC proto-oncogene, bHLH transcription factor	MYC
ENSBTAG00000008411	pleckstrin homology domain containing O2	PLEKHO2
ENSBTAG00000008436	cell division cycle 25B	CDC25B
ENSBTAG00000008442	N-ethylmaleimide sensitive factor, vesicle fusing ATPase	NSF
ENSBTAG00000008464	ATP binding cassette subfamily B member 9	ABCB9
ENSBTAG00000008499	trophinin associated protein	TROAP
ENSBTAG00000008513	regulator of hemoglobinization and erythroid cell expansion	RHEX
ENSBTAG00000008545	activating transcription factor 3	ATF3
ENSBTAG00000008575	cingulin like 1	CGNL1
ENSBTAG00000008579	regulator of chromosome condensation 2	RCC2
ENSBTAG00000008636	phosphodiesterase 4B	PDE4B
ENSBTAG00000008642	RNA polymerase I and III subunit D	POLR1D
ENSBTAG00000008664	eukaryotic translation initiation factor 2B subunit beta	EIF2B2
ENSBTAG00000008699	fem-1 homolog C	FEM1C
ENSBTAG00000008703	eukaryotic translation initiation factor 2 alpha kinase 2	EIF2AK2
ENSBTAG00000008714	calsyntenin 2	CLSTN2
ENSBTAG00000008721	MANSC domain containing 1	MANSC1
ENSBTAG00000008758	kinesin family member 20A	KIF20A
ENSBTAG00000008766	solute carrier family 9 member A1	SLC9A1
ENSBTAG00000008779	arachidonate 15-lipoxygenase type B	ALOX15B
ENSBTAG00000008819	BTB domain containing 16	BTBD16
ENSBTAG00000008844	exostosin like glycosyltransferase 3	EXTL3
ENSBTAG00000008860	RHO family interacting cell polarization regulator 1	RIPOR1
ENSBTAG00000008864	lymphocyte antigen 96	LY96
ENSBTAG00000008909	polyribonucleotide nucleotidyltransferase 1	PNPT1
ENSBTAG00000008916	cytoplasmic FMR1 interacting protein 2	CYFIP2
ENSBTAG00000008926	far upstream element binding protein 1	FUBP1
ENSBTAG00000008934	extra spindle pole bodies like 1, separase	ESPL1
ENSBTAG00000008936	ATP binding cassette subfamily C member 2	ABCC2
ENSBTAG00000008938	SRC proto-oncogene, non-receptor tyrosine kinase	SRC
ENSBTAG00000008952	RAP1 GTPase activating protein	RAP1GAP
ENSBTAG00000008954	proteasome 20S subunit beta 9	PSMB9
ENSBTAG00000008963	citron rho-interacting serine/threonine kinase	CIT
ENSBTAG00000009006	proline rich 14 like	PRR14L
ENSBTAG00000009020	cysteine rich transmembrane BMP regulator 1	CRIM1
ENSBTAG00000009035	centromere protein E	CENPE
ENSBTAG00000009037	polypeptide N-acetylgalactosaminyltransferase 12	GALNT12
ENSBTAG00000009042	ataxin 7 like 2	ATXN7L2
ENSBTAG00000009048	EF-hand domain family member D2	EFHD2
ENSBTAG00000009051	matrix metallopeptidase 19	MMP19
ENSBTAG00000009061	fatty acyl-CoA reductase 1	FAR1
ENSBTAG00000009065	mitogen-activated protein kinase kinase kinase 5	MAP3K5
ENSBTAG00000009080	integrin subunit beta 6	ITGB6
ENSBTAG00000009091	ribonuclease L	RNASEL
ENSBTAG00000009106	eukaryotic translation initiation factor 2A	EIF2A
ENSBTAG00000009125	aldehyde dehydrogenase 1 family member A3	ALDH1A3
ENSBTAG00000009169	xenotropic and polytropic retrovirus receptor 1	XPR1
ENSBTAG00000009208	tectonic family member 1	TCTN1
ENSBTAG00000009214	ETS proto-oncogene 2, transcription factor	ETS2
ENSBTAG00000009218	anillin, actin binding protein	ANLN
ENSBTAG00000009223	stratifin	SFN
ENSBTAG00000009292	transmembrane protein 100	TMEM100
ENSBTAG00000009314	FYN binding protein 2	FYB2
ENSBTAG00000009336	latexin	LXN
ENSBTAG00000009359	ferritin heavy chain 1 pseudogene	LOC782705
ENSBTAG00000009363	GINS complex subunit 3	GINS3
ENSBTAG00000009366	ADP ribosylation factor 5	ARF5
ENSBTAG00000009383	kinesin family member 11	KIF11
ENSBTAG00000009391	ADP-ribosylarginine hydrolase	ADPRH
ENSBTAG00000009391	phospholipase A1 member A	PLA1A
ENSBTAG00000009393	galanin and GMAP prepropeptide	GAL
ENSBTAG00000009396	exonuclease 1	EXO1
ENSBTAG00000009400	FAST kinase domains 3	FASTKD3
ENSBTAG00000009432	polyamine modulated factor 1	PMF1
ENSBTAG00000009434	progestin and adipoQ receptor family member 6	PAQR6
ENSBTAG00000009443	glucosaminyl (N-acetyl) transferase 3, mucin type	GCNT3
ENSBTAG00000009481	chromosome 3 C1orf87 homolog	C3H1orf87
ENSBTAG00000009494	Cbl proto-oncogene C	CBLC
ENSBTAG00000009507	PH domain containing endocytic trafficking adaptor 2	PHETA2
ENSBTAG00000009618	NIMA related kinase 2	NEK2
ENSBTAG00000009634	homeobox C5	HOXC5
ENSBTAG00000009654	lysophosphatidic acid receptor 1	LPAR1
ENSBTAG00000009664	nuclear body protein SP140-like protein	LOC510377
ENSBTAG00000009673	solute carrier family 9 member B1	SLC9B1
ENSBTAG00000009696	actinin alpha 2	ACTN2
ENSBTAG00000009768	interferon induced protein with tetratricopeptide repeats 3	IFIT3
ENSBTAG00000009775	proline rich and Gla domain 3	PRRG3
ENSBTAG00000009784	RAB32, member RAS oncogene family	RAB32
ENSBTAG00000009786	scinderin	SCIN
ENSBTAG00000009812	chemokine (C-X-C motif) ligand 5	CXCL5
ENSBTAG00000009819	cell division cycle 20	CDC20
ENSBTAG00000009830	pleckstrin homology domain containing B1	PLEKHB1
ENSBTAG00000009836	chromogranin A	CHGA
ENSBTAG00000009839	glutathione S-transferase kappa 1	GSTK1
ENSBTAG00000009842	crystallin mu	CRYM
ENSBTAG00000009844	cellular communication network factor 1	CCN1
ENSBTAG00000009886	KDEL endoplasmic reticulum protein retention receptor 3	KDELR3
ENSBTAG00000009908	ribosomal protein S3A	RPS3A
ENSBTAG00000009913	uroplakin 3A	UPK3A
ENSBTAG00000009948	tripartite motif containing 25	TRIM25
ENSBTAG00000009956	centromere protein M	CENPM
ENSBTAG00000009978	tudor domain containing 6	TDRD6
ENSBTAG00000009983	kinesin family member 23	KIF23
ENSBTAG00000009984	sphingosine-1-phosphate lyase 1	SGPL1
ENSBTAG00000010007	mitogen-activated protein kinase 13	MAPK13
ENSBTAG00000010048	SPC25 component of NDC80 kinetochore complex	SPC25
ENSBTAG00000010069	early growth response 1	EGR1
ENSBTAG00000010077	FA complementation group D2	FANCD2
ENSBTAG00000010083	hydroxyacyl-CoA dehydrogenase trifunctional multienzyme complex subunit beta	HADHB
ENSBTAG00000010105	solute carrier family 35 member G1	SLC35G1
ENSBTAG00000010109	cyclin dependent kinase 1	CDK1
ENSBTAG00000010135	plasmanylethanolamine desaturase 1	PEDS1
ENSBTAG00000010153	annexin A3	ANXA3
ENSBTAG00000010253	synaptotagmin like 1	SYTL1
ENSBTAG00000010273	epiregulin	EREG
ENSBTAG00000010279	dual specificity phosphatase 14	DUSP14
ENSBTAG00000010361	delta like canonical Notch ligand 4	DLL4
ENSBTAG00000010362	nitric oxide synthase trafficking	NOSTRIN
ENSBTAG00000010365	sulfide quinone oxidoreductase	SQOR
ENSBTAG00000010382	mucin 13, cell surface associated	MUC13
ENSBTAG00000010384	cell division cycle 6	CDC6
ENSBTAG00000010389	starch binding domain 1	STBD1
ENSBTAG00000010390	sorcin	SRI
ENSBTAG00000010393	tRNA selenocysteine 1 associated protein 1	TRNAU1AP
ENSBTAG00000010423	LIF receptor subunit alpha	LIFR
ENSBTAG00000010426	X-ray repair cross complementing 5	XRCC5
ENSBTAG00000010444	erb-b2 receptor tyrosine kinase 3	ERBB3
ENSBTAG00000010506	MYST/Esa1 associated factor 6	MEAF6
ENSBTAG00000010507	solute carrier family 22 member 16	SLC22A16
ENSBTAG00000010524	branched chain keto acid dehydrogenase kinase	BCKDK
ENSBTAG00000010584	adaptor related protein complex 2 subunit sigma 1	AP2S1
ENSBTAG00000010597	gamma-glutamylcyclotransferase	GGCT
ENSBTAG00000010606	protein phosphatase 1 regulatory subunit 3B	PPP1R3B
ENSBTAG00000010661	dihydropyrimidinase like 3	DPYSL3
ENSBTAG00000010677	LIM and calponin homology domains 1	LIMCH1
ENSBTAG00000010693	LIM domain 7	LMO7
ENSBTAG00000010715	mitochondrial ribosomal protein L37	MRPL37
ENSBTAG00000010774	nucleolar and spindle associated protein 1	NUSAP1
ENSBTAG00000010788	protein phosphatase, Mg2+/Mn2+ dependent 1E	PPM1E
ENSBTAG00000010796	spermadhesin 1	SPADH1
ENSBTAG00000010830	LDL receptor related protein 1	LRP1
ENSBTAG00000010850	SERTA domain containing 4	SERTAD4
ENSBTAG00000010858	ATP binding cassette subfamily C member 11	ABCC11
ENSBTAG00000010888	V-set immunoregulatory receptor	VSIR
ENSBTAG00000010899	TIMP metallopeptidase inhibitor 2	TIMP2
ENSBTAG00000010916	LHFPL tetraspan subfamily member 4	LHFPL4
ENSBTAG00000010935	EMAP like 4	EML4
ENSBTAG00000010959	histidine triad nucleotide binding protein 1	HINT1
ENSBTAG00000010964	StAR related lipid transfer domain containing 5	STARD5
ENSBTAG00000010987	NFKB inhibitor zeta	NFKBIZ
ENSBTAG00000010998	CASP8 and FADD like apoptosis regulator	CFLAR
ENSBTAG00000011007	tweety family member 2	TTYH2
ENSBTAG00000011014	carbohydrate sulfotransferase 3	CHST3
ENSBTAG00000011028	ATP binding cassette subfamily B member 7	ABCB7
ENSBTAG00000011043	Rac family small GTPase 2	RAC2
ENSBTAG00000011063	cathepsin O	CTSO
ENSBTAG00000011095	fatty acyl-CoA reductase 2	FAR2
ENSBTAG00000011101	EMAP like 6	EML6
ENSBTAG00000011108	ubiquitin specific peptidase 54	USP54
ENSBTAG00000011126	serine/threonine kinase 38	STK38
ENSBTAG00000011154	syndecan 1	SDC1
ENSBTAG00000011184	ferritin heavy chain 1	FTH1
ENSBTAG00000011187	family with sequence similarity 13 member A	FAM13A
ENSBTAG00000011206	polypeptide N-acetylgalactosaminyltransferase 1	GALNT1
ENSBTAG00000011215	actinin alpha 4	ACTN4
ENSBTAG00000011225	thioredoxin related transmembrane protein 1	TMX1
ENSBTAG00000011236	syntaxin 11	STX11
ENSBTAG00000011237	PKHD1 ciliary IPT domain containing fibrocystin/polyductin	PKHD1
ENSBTAG00000011238	CD48 molecule	CD48
ENSBTAG00000011239	SEC11 homolog A, signal peptidase complex subunit	SEC11A
ENSBTAG00000011316	zinc finger CCCH-type containing 12A	ZC3H12A
ENSBTAG00000011358	immediate early response 3	IER3
ENSBTAG00000011394	atos homolog B	ATOSB
ENSBTAG00000011397	unc-13 homolog B	UNC13B
ENSBTAG00000011402	phospholipid-transporting ATPase FetA	LOC516849
ENSBTAG00000011437	salt inducible kinase 1	SIK1
ENSBTAG00000011447	family with sequence similarity 171 member A2	FAM171A2
ENSBTAG00000011455	DNA polymerase alpha 2, accessory subunit	POLA2
ENSBTAG00000011463	MID1 interacting protein 1	MID1IP1
ENSBTAG00000011504	zona pellucida glycoprotein 2	ZP2
ENSBTAG00000011525	solute carrier family 5 member 8	SLC5A8
ENSBTAG00000011545	guanine deaminase	GDA
ENSBTAG00000011563	TNF superfamily member 13b	TNFSF13B
ENSBTAG00000011578	CD44 molecule	CD44
ENSBTAG00000011580	dystroglycan 1	DAG1
ENSBTAG00000011589	cell division cycle 14B	CDC14B
ENSBTAG00000011596	serine and arginine rich splicing factor 5	SRSF5
ENSBTAG00000011600	mitogen-activated protein kinase kinase kinase 8	MAP3K8
ENSBTAG00000011613	plastin 3	PLS3
ENSBTAG00000011619	Ras interacting protein 1	RASIP1
ENSBTAG00000011635	centromere protein N	CENPN
ENSBTAG00000011644	thrombospondin type 1 domain containing 4	THSD4
ENSBTAG00000011647	solute carrier family 25 member 15	SLC25A15
ENSBTAG00000011757	presenilin 1	PSEN1
ENSBTAG00000011765	GABA type A receptor associated protein like 1	GABARAPL1
ENSBTAG00000011770	tight junction protein 2	TJP2
ENSBTAG00000011779	mal, T cell differentiation protein 2	MAL2
ENSBTAG00000011805	perilipin 3	PLIN3
ENSBTAG00000011808	myostatin	MSTN
ENSBTAG00000011839	3-hydroxy-3-methylglutaryl-CoA synthase 1	HMGCS1
ENSBTAG00000011875	CAP-Gly domain containing linker protein 2	CLIP2
ENSBTAG00000011892	SLIT-ROBO Rho GTPase activating protein 1	SRGAP1
ENSBTAG00000011896	glutamate receptor interacting protein 2	GRIP2
ENSBTAG00000011912	solute carrier family 25 member 25	SLC25A25
ENSBTAG00000011934	phosphoenolpyruvate carboxykinase 2, mitochondrial	PCK2
ENSBTAG00000011935	Ras association domain family member 6	RASSF6
ENSBTAG00000011941	lysozyme 1	LOC281287
ENSBTAG00000011954	SEC11 homolog C, signal peptidase complex subunit	SEC11C
ENSBTAG00000011960	glutamic-oxaloacetic transaminase 1	GOT1
ENSBTAG00000011961	pro-platelet basic protein	PPBP
ENSBTAG00000011975	serpin family B member 1	SERPINB1
ENSBTAG00000011998	deoxyuridine triphosphatase	DUT
ENSBTAG00000012007	suppressor of cytokine signaling 2	SOCS2
ENSBTAG00000012031	autophagy related 9B	ATG9B
ENSBTAG00000012039	phosphatase and actin regulator 1	PHACTR1
ENSBTAG00000012044	ribosomal protein L13	RPL13
ENSBTAG00000012046	JunB proto-oncogene, AP-1 transcription factor subunit	JUNB
ENSBTAG00000012050	ORAI calcium release-activated calcium modulator 2	ORAI2
ENSBTAG00000012054	aldehyde dehydrogenase family 3 member B1-like	LOC508879
ENSBTAG00000012060	lipin 2	LPIN2
ENSBTAG00000012069	coiled-coil domain containing 167	CCDC167
ENSBTAG00000012071	asialoglycoprotein receptor 1	ASGR1
ENSBTAG00000012104	forkhead box A3	FOXA3
ENSBTAG00000012119	protein tyrosine phosphatase receptor type Z1	PTPRZ1
ENSBTAG00000012128	aminoadipate-semialdehyde synthase	AASS
ENSBTAG00000012140	adhesion G protein-coupled receptor G7	ADGRG7
ENSBTAG00000012157	coiled-coil domain containing 158	CCDC158
ENSBTAG00000012164	ceruloplasmin	CP
ENSBTAG00000012180	Bcl2 modifying factor	BMF
ENSBTAG00000012184	PTTG1 regulator of sister chromatid separation, securin	PTTG1
ENSBTAG00000012191	WW and C2 domain containing 2	WWC2
ENSBTAG00000012194	DENN domain containing 2C	DENND2C
ENSBTAG00000012222	fatty acid 2-hydroxylase	FA2H
ENSBTAG00000012234	Rh family B glycoprotein	RHBG
ENSBTAG00000012244	tubulin, alpha 1b	TUBA1B
ENSBTAG00000012251	5-methyltetrahydrofolate-homocysteine methyltransferase	MTR
ENSBTAG00000012305	adhesion G protein-coupled receptor L2	ADGRL2
ENSBTAG00000012312	receptor tyrosine kinase like orphan receptor 1	ROR1
ENSBTAG00000012335	ubiquitin like modifier activating enzyme 7	UBA7
ENSBTAG00000012342	LIM domain and actin binding 1	LIMA1
ENSBTAG00000012348	leucine rich repeat containing 71	LRRC71
ENSBTAG00000012372	transmembrane protein 53	TMEM53
ENSBTAG00000012397	deoxycytidine kinase	DCK
ENSBTAG00000012405	platelet endothelial aggregation receptor 1	PEAR1
ENSBTAG00000012414	L-amino-acid oxidase	LOC782545
ENSBTAG00000012419	BCL2 like 15	BCL2L15
ENSBTAG00000012426	INO80 complex subunit C	INO80C
ENSBTAG00000012443	diaphanous related formin 3	DIAPH3
ENSBTAG00000012451	major histocompatibility complex, class II, DM beta	BOLA-DMB
ENSBTAG00000012475	arachidonate 12-lipoxygenase, 12R type	ALOX12B
ENSBTAG00000012496	myotubularin related protein 11	MTMR11
ENSBTAG00000012505	Rho guanine nucleotide exchange factor 17	ARHGEF17
ENSBTAG00000012599	SMAD family member 3	SMAD3
ENSBTAG00000012607	non-SMC condensin II complex subunit H2	NCAPH2
ENSBTAG00000012626	beta-1,4-galactosyltransferase 5	B4GALT5
ENSBTAG00000012638	S100 calcium binding protein A12	S100A12
ENSBTAG00000012736	peptidyl-tRNA hydrolase 1 homolog	PTRH1
ENSBTAG00000012774	RAB7B, member RAS oncogene family	RAB7B
ENSBTAG00000012778	calpain 2	CAPN2
ENSBTAG00000012779	CYFIP related Rac1 interactor A	CYRIA
ENSBTAG00000012784	Rac GTPase activating protein 1	RACGAP1
ENSBTAG00000012847	niban apoptosis regulator 2	NIBAN2
ENSBTAG00000012851	solute carrier family 5 member 1	SLC5A1
ENSBTAG00000012861	kinesin family member 4A	KIF4A
ENSBTAG00000012863	glycerophosphodiester phosphodiesterase domain containing 2	GDPD2
ENSBTAG00000012885	acetyl-CoA acetyltransferase 1	ACAT1
ENSBTAG00000012963	villin like	VILL
ENSBTAG00000012994	lysyl oxidase	LOX
ENSBTAG00000013008	pro-melanin concentrating hormone	PMCH
ENSBTAG00000013009	aurora kinase A	AURKA
ENSBTAG00000013023	mitogen-activated protein kinase kinase kinase kinase 4	MAP4K4
ENSBTAG00000013050	zinc finger protein 277	ZNF277
ENSBTAG00000013074	protein phosphatase 1 regulatory subunit 15B	PPP1R15B
ENSBTAG00000013081	phosphoserine phosphatase	PSPH
ENSBTAG00000013100	sperm associated antigen 5	SPAG5
ENSBTAG00000013125	plasminogen activator, urokinase receptor	PLAUR
ENSBTAG00000013150	THO complex subunit 5	THOC5
ENSBTAG00000013152	nipsnap homolog 1	NIPSNAP1
ENSBTAG00000013177	apurinic/apyrimidinic endodeoxyribonuclease 2	APEX2
ENSBTAG00000013183	collagen type XXIII alpha 1 chain	COL23A1
ENSBTAG00000013196	serine/threonine kinase 17b	STK17B
ENSBTAG00000013247	NLR family pyrin domain containing 5	NLRP5
ENSBTAG00000013291	armadillo repeat containing 6	ARMC6
ENSBTAG00000013298	phospholipase A2 group IVA	PLA2G4A
ENSBTAG00000013308	RNA binding motif protein X-linked	RBMX
ENSBTAG00000013358	ribosomal protein S23	RPS23
ENSBTAG00000013363	cyclase associated actin cytoskeleton regulatory protein 1	CAP1
ENSBTAG00000013364	lipase family member M	LIPM
ENSBTAG00000013368	ankyrin repeat domain 22	ANKRD22
ENSBTAG00000013391	ANKH inorganic pyrophosphate transport regulator	ANKH
ENSBTAG00000013419	HIV-1 Tat interactive protein 2	HTATIP2
ENSBTAG00000013461	ribosomal protein L24	RPL24
ENSBTAG00000013462	L1 cell adhesion molecule	L1CAM
ENSBTAG00000013488	protein phosphatase 1 regulatory inhibitor subunit 14D	PPP1R14D
ENSBTAG00000013510	torsin family 2 member A	TOR2A
ENSBTAG00000013526	elongation factor Tu GTP binding domain containing 2	EFTUD2
ENSBTAG00000013533	chloride intracellular channel 1	CLIC1
ENSBTAG00000013537	fer-1 like family member 6	FER1L6
ENSBTAG00000013548	gamma-aminobutyric acid type A receptor subunit epsilon	GABRE
ENSBTAG00000013557	endoplasmic reticulum aminopeptidase 1	ERAP1
ENSBTAG00000013573	baculoviral IAP repeat containing 5	BIRC5
ENSBTAG00000013631	glutamate-ammonia ligase	GLUL
ENSBTAG00000013676	dynein cytoplasmic 2 light intermediate chain 1	DYNC2LI1
ENSBTAG00000013718	GC vitamin D binding protein	GC
ENSBTAG00000013727	uridine monophosphate synthetase	UMPS
ENSBTAG00000013755	integrin subunit beta 5	ITGB5
ENSBTAG00000013773	plakophilin 4	PKP4
ENSBTAG00000013798	protein tyrosine phosphatase receptor type N	PTPRN
ENSBTAG00000013860	growth arrest and DNA damage inducible alpha	GADD45A
ENSBTAG00000013863	dual specificity phosphatase 1	DUSP1
ENSBTAG00000013901	phosphatidylserine synthase 1	PTDSS1
ENSBTAG00000013957	polypeptide N-acetylgalactosaminyltransferase 3	GALNT3
ENSBTAG00000013980	superoxide dismutase 3	SOD3
ENSBTAG00000013981	serine palmitoyltransferase small subunit A	SPTSSA
ENSBTAG00000013983	zinc finger C2HC-type containing 1C	ZC2HC1C
ENSBTAG00000014005	diphosphoinositol pentakisphosphate kinase 1	PPIP5K1
ENSBTAG00000014030	FYVE, RhoGEF and PH domain containing 6	FGD6
ENSBTAG00000014031	toll like receptor 6	TLR6
ENSBTAG00000014032	eukaryotic translation initiation factor 3 subunit H	EIF3H
ENSBTAG00000014046	bactericidal permeability increasing protein	BPI
ENSBTAG00000014059	ATPase plasma membrane Ca2+ transporting 4	ATP2B4
ENSBTAG00000014069	pyruvate dehydrogenase kinase 4	PDK4
ENSBTAG00000014090	AT-rich interaction domain 5A	ARID5A
ENSBTAG00000014092	CUGBP Elav-like family member 6	CELF6
ENSBTAG00000014103	SH3 domain containing GRB2 like 2, endophilin A1	SH3GL2
ENSBTAG00000014127	prostaglandin-endoperoxide synthase 2	PTGS2
ENSBTAG00000014178	Ral GTPase activating protein catalytic subunit alpha 2	RALGAPA2
ENSBTAG00000014187	protein phosphatase, Mg2+/Mn2+ dependent 1N (putative)	PPM1N
ENSBTAG00000014228	transcription factor EC	TFEC
ENSBTAG00000014229	synaptotagmin 17	SYT17
ENSBTAG00000014261	threonyl-tRNA synthetase 1	TARS1
ENSBTAG00000014262	basic leucine zipper and W2 domains 2	BZW2
ENSBTAG00000014265	sterol regulatory element binding transcription factor 2	SREBF2
ENSBTAG00000014297	Mov10 RISC complex RNA helicase	MOV10
ENSBTAG00000014306	DOP1 leucine zipper like protein B	DOP1B
ENSBTAG00000014324	ANTXR cell adhesion molecule 2	ANTXR2
ENSBTAG00000014326	cell division cycle associated 8	CDCA8
ENSBTAG00000014375	transmembrane and coiled-coil domain family 3	TMCC3
ENSBTAG00000014400	E2F transcription factor 2	E2F2
ENSBTAG00000014401	sorbin and SH3 domain containing 3	SORBS3
ENSBTAG00000014465	serpin family E member 1	SERPINE1
ENSBTAG00000014471	paralemmin 2	PALM2
ENSBTAG00000014485	POF1B actin binding protein	POF1B
ENSBTAG00000014486	ATPase H+/K+ transporting non-gastric alpha2 subunit	ATP12A
ENSBTAG00000014512	WD repeat domain 19	WDR19
ENSBTAG00000014521	UDP-glucose 6-dehydrogenase	UGDH
ENSBTAG00000014548	niban apoptosis regulator 1	NIBAN1
ENSBTAG00000014554	snail family transcriptional repressor 1	SNAI1
ENSBTAG00000014599	leucine rich repeat containing 66	LRRC66
ENSBTAG00000014636	zinc finger homeobox 3	ZFHX3
ENSBTAG00000014649	carnitine palmitoyltransferase 2	CPT2
ENSBTAG00000014655	myosin IA	MYO1A
ENSBTAG00000014762	interferon stimulated exonuclease gene 20	ISG20
ENSBTAG00000014766	serine and arginine rich splicing factor 1	SRSF1
ENSBTAG00000014793	chromosome 16 C1orf112 homolog	C16H1orf112
ENSBTAG00000014805	enolase-phosphatase 1	ENOPH1
ENSBTAG00000014806	ATPase sarcoplasmic/endoplasmic reticulum Ca2+ transporting 3	ATP2A3
ENSBTAG00000014826	zinc finger CCCH-type containing 7A	ZC3H7A
ENSBTAG00000014906	versican	VCAN
ENSBTAG00000014915	ETS variant transcription factor 5	ETV5
ENSBTAG00000014922	SH2 domain containing adaptor protein B	SHB
ENSBTAG00000014947	protein tyrosine phosphatase non-receptor type 13	PTPN13
ENSBTAG00000014975	solute carrier family 4 member 3	SLC4A3
ENSBTAG00000014981	OTU deubiquitinase, ubiquitin aldehyde binding 2	OTUB2
ENSBTAG00000015014	centromere protein O	CENPO
ENSBTAG00000015019	STN1 subunit of CST complex	STN1
ENSBTAG00000015036	RAD51 paralog C	RAD51C
ENSBTAG00000015047	uncharacterized LOC781988	LOC781988
ENSBTAG00000015059	matrix metallopeptidase 13	MMP13
ENSBTAG00000015061	cationic amino acid transporter 3	LOC617141
ENSBTAG00000015089	galectin 1	LGALS1
ENSBTAG00000015094	vanin 1	VNN1
ENSBTAG00000015101	high mobility group box 2	HMGB2
ENSBTAG00000015108	USH1 protein network component harmonin binding protein 1	USHBP1
ENSBTAG00000015118	patatin like phospholipase domain containing 1	PNPLA1
ENSBTAG00000015172	minichromosome maintenance complex component 6	MCM6
ENSBTAG00000015176	E1BK78_BOVIN
ENSBTAG00000015183	two pore segment channel 2	TPCN2
ENSBTAG00000015188	KLF transcription factor 6	KLF6
ENSBTAG00000015235	hemicentin 1	HMCN1
ENSBTAG00000015249	beta-1,4-galactosyltransferase 1	B4GALT1
ENSBTAG00000015278	actin related protein 2/3 complex subunit 5 like	ARPC5L
ENSBTAG00000015280	kinesin family member 2C	KIF2C
ENSBTAG00000015290	BAR/IMD domain containing adaptor protein 2 like 2	BAIAP2L2
ENSBTAG00000015296	protein tyrosine phosphatase receptor type B	PTPRB
ENSBTAG00000015307	fibrillin 2	FBN2
ENSBTAG00000015311	protein tyrosine phosphatase receptor type R	PTPRR
ENSBTAG00000015345	BCL2 interacting protein like	BNIPL
ENSBTAG00000015354	zinc finger DHHC-type palmitoyltransferase 9	ZDHHC9
ENSBTAG00000015355	phosphorylase kinase regulatory subunit alpha 2	PHKA2
ENSBTAG00000015358	aldolase, fructose-bisphosphate B	ALDOB
ENSBTAG00000015363	CDC42 small effector 1	CDC42SE1
ENSBTAG00000015416	phosphatidylethanolamine binding protein 4	PEBP4
ENSBTAG00000015426	PDZ and LIM domain 4	PDLIM4
ENSBTAG00000015434	destrin, actin depolymerizing factor	DSTN
ENSBTAG00000015460	tumor protein p63	TP63
ENSBTAG00000015486	CD2 cytoplasmic tail binding protein 2	CD2BP2
ENSBTAG00000015520	solute carrier family 11 member 1	SLC11A1
ENSBTAG00000015522	mitochondrial ribosomal protein S31	MRPS31
ENSBTAG00000015537	RAS protein activator like 2	RASAL2
ENSBTAG00000015541	DLC1 Rho GTPase activating protein	DLC1
ENSBTAG00000015558	serine peptidase inhibitor Kazal type 1	SPINK1
ENSBTAG00000015582	heme oxygenase 1	HMOX1
ENSBTAG00000015598	ribosomal protein S10	RPS10
ENSBTAG00000015654	paraoxonase 1	PON1
ENSBTAG00000015707	triggering receptor expressed on myeloid cells like 2	TREML2
ENSBTAG00000015718	caspase 8	CASP8
ENSBTAG00000015730	major histocompatibility complex, class II, DM alpha	BOLA-DMA
ENSBTAG00000015752	SP110 nuclear body protein	SP110
ENSBTAG00000015818	matrix metallopeptidase 1 (interstitial collagenase)	MMP1
ENSBTAG00000015820	ubiquitously expressed prefoldin like chaperone	UXT
ENSBTAG00000015839	microtubule associated protein 4	MAP4
ENSBTAG00000015848	phosphorylase kinase regulatory subunit alpha 1	PHKA1
ENSBTAG00000015874	caspase 3	CASP3
ENSBTAG00000015875	forkhead box M1	FOXM1
ENSBTAG00000015888	phosphodiesterase 7B	PDE7B
ENSBTAG00000015904	RAR related orphan receptor A	RORA
ENSBTAG00000015968	acyl-CoA synthetase family member 3	ACSF3
ENSBTAG00000015972	glutaredoxin 2	GLRX2
ENSBTAG00000015978	annexin A1	ANXA1
ENSBTAG00000015981	ETS variant transcription factor 1	ETV1
ENSBTAG00000016060	cAMP responsive element modulator	CREM
ENSBTAG00000016061	radical S-adenosyl methionine domain containing 2	RSAD2
ENSBTAG00000016069	ADP ribosylation factor 4	ARF4
ENSBTAG00000016073	UDP-glucose ceramide glucosyltransferase	UGCG
ENSBTAG00000016076	trafficking kinesin protein 1	TRAK1
ENSBTAG00000016092	spermatogenesis associated serine rich 2 like	SPATS2L
ENSBTAG00000016093	proteolipid protein 2	PLP2
ENSBTAG00000016107	phosphate cytidylyltransferase 1B, choline	PCYT1B
ENSBTAG00000016109	dehydrogenase/reductase 12	DHRS12
ENSBTAG00000016131	non-SMC condensin II complex subunit G2	NCAPG2
ENSBTAG00000016149	complement C9	C9
ENSBTAG00000016163	oncostatin M	OSM
ENSBTAG00000016165	keratin 7	KRT7
ENSBTAG00000016166	keratin, type II microfibrillar, component 7C-like	LOC507184
ENSBTAG00000016171	cytochrome c oxidase subunit 4I2	COX4I2
ENSBTAG00000016193	FAST kinase domains 2	FASTKD2
ENSBTAG00000016204	complement C1r subcomponent like	C1RL
ENSBTAG00000016240	ring finger protein 157	RNF157
ENSBTAG00000016254	histone deacetylase 5	HDAC5
ENSBTAG00000016290	MOB kinase activator 1B	MOB1B
ENSBTAG00000016307	cell division cycle 7	CDC7
ENSBTAG00000016312	galectin 4	LGALS4
ENSBTAG00000016328	splicing factor proline and glutamine rich	SFPQ
ENSBTAG00000016388	solute carrier organic anion transporter family member 4A1	SLCO4A1
ENSBTAG00000016398	DnaJ heat shock protein family (Hsp40) member C22	DNAJC22
ENSBTAG00000016414	vitamin D receptor	VDR
ENSBTAG00000016442	mitogen-activated protein kinase kinase kinase kinase 3	MAP4K3
ENSBTAG00000016456	CDC42 binding protein kinase beta	CDC42BPB
ENSBTAG00000016473	N-acetyltransferase 1 (arylamine N-acetyltransferase)	NAT1
ENSBTAG00000016501	Rho GTPase activating protein 1	ARHGAP1
ENSBTAG00000016514	carboxypeptidase E	CPE
ENSBTAG00000016532	MAPK activated protein kinase 3	MAPKAPK3
ENSBTAG00000016533	forkhead box P1	FOXP1
ENSBTAG00000016546	poly(ADP-ribose) polymerase family member 12	PARP12
ENSBTAG00000016548	testis expressed 12	TEX12
ENSBTAG00000016593	formin like 3	FMNL3
ENSBTAG00000016612	NIMA related kinase 9	NEK9
ENSBTAG00000016661	ubiquitin specific peptidase 18	USP18
ENSBTAG00000016694	KIAA0319 like	KIAA0319L
ENSBTAG00000016696	neurochondrin	NCDN
ENSBTAG00000016714	regulator of G protein signaling 12	RGS12
ENSBTAG00000016726	kinesin family member 15	KIF15
ENSBTAG00000016746	ubiquitin conjugating enzyme E2 C	UBE2C
ENSBTAG00000016762	solute carrier family 25 member 12	SLC25A12
ENSBTAG00000016794	solute carrier family 10 (sodium/bile acid cotransporter), member 6	LOC540841
ENSBTAG00000016813	SH3 domain containing 19	SH3D19
ENSBTAG00000016852	Smad nuclear interacting protein 1	SNIP1
ENSBTAG00000016879	DENN domain containing 11	DENND11
ENSBTAG00000016911	Rho GTPase activating protein 23	ARHGAP23
ENSBTAG00000016913	advillin	AVIL
ENSBTAG00000016918	myoferlin	MYOF
ENSBTAG00000016958	PHD finger protein 19	PHF19
ENSBTAG00000016968	carbohydrate sulfotransferase 4	CHST4
ENSBTAG00000016981	F-box protein 4	FBXO4
ENSBTAG00000017026	DEP domain containing 1B	DEPDC1B
ENSBTAG00000017063	erythrocyte membrane protein band 4.1 like 4B	EPB41L4B
ENSBTAG00000017067	BUD23 rRNA methyltransferase and ribosome maturation factor	BUD23
ENSBTAG00000017091	cap methyltransferase 1	CMTR1
ENSBTAG00000017095	DENN domain containing 4A	DENND4A
ENSBTAG00000017133	GINS complex subunit 4	GINS4
ENSBTAG00000017135	cathepsin S	CTSS
ENSBTAG00000017151	SH3 domain and tetratricopeptide repeats 2	SH3TC2
ENSBTAG00000017160	TBC1 domain family member 7	TBC1D7
ENSBTAG00000017232	kinesin family member 13B	KIF13B
ENSBTAG00000017253	mitochondrial trans-2-enoyl-CoA reductase	MECR
ENSBTAG00000017271	microtubule associated serine/threonine kinase like	MASTL
ENSBTAG00000017318	transmembrane protein 178A	TMEM178A
ENSBTAG00000017371	RELT like 2	RELL2
ENSBTAG00000017380	myosin XVIIIA	MYO18A
ENSBTAG00000017434	maestro heat like repeat family member 2A	MROH2A
ENSBTAG00000017446	E2F transcription factor 8	E2F8
ENSBTAG00000017451	tetraspanin 17	TSPAN17
ENSBTAG00000017462	activating transcription factor 4	ATF4
ENSBTAG00000017463	ribosomal protein S19 binding protein 1	RPS19BP1
ENSBTAG00000017478	gasdermin C	GSDMC
ENSBTAG00000017488	KLF transcription factor 3	KLF3
ENSBTAG00000017502	ribosomal modification protein rimK like family member A	RIMKLA
ENSBTAG00000017530	plasminogen receptor with a C-terminal lysine	PLGRKT
ENSBTAG00000017567	acetyl-CoA carboxylase alpha	ACACA
ENSBTAG00000017582	checkpoint kinase 1	CHEK1
ENSBTAG00000017593	triggering receptor expressed on myeloid cells 1	TREM1
ENSBTAG00000017604	RAB13, member RAS oncogene family	RAB13
ENSBTAG00000017655	palmdelphin	PALMD
ENSBTAG00000017666	ATP binding cassette subfamily C member 5	ABCC5
ENSBTAG00000017680	nitric oxide synthase 3	NOS3
ENSBTAG00000017715	homer scaffold protein 2	HOMER2
ENSBTAG00000017718	C-C motif chemokine ligand 22	CCL22
ENSBTAG00000017739	tyrosine kinase non receptor 1	TNK1
ENSBTAG00000017818	myelin oligodendrocyte glycoprotein	MOG
ENSBTAG00000017819	phosphomevalonate kinase	PMVK
ENSBTAG00000017836	ZFP57 zinc finger protein	ZFP57
ENSBTAG00000017844	STIL centriolar assembly protein	STIL
ENSBTAG00000017863	serglycin	SRGN
ENSBTAG00000017883	leucine rich repeat containing 38	LRRC38
ENSBTAG00000017951	DNA polymerase delta 4, accessory subunit	POLD4
ENSBTAG00000018043	lecithin-cholesterol acyltransferase	LCAT
ENSBTAG00000018045	solute carrier family 12 member 4	SLC12A4
ENSBTAG00000018059	CD80 molecule	CD80
ENSBTAG00000018065	tyrosyl-tRNA synthetase 1	YARS1
ENSBTAG00000018067	S100P binding protein	S100PBP
ENSBTAG00000018073	translocator protein	TSPO
ENSBTAG00000018077	LY6/PLAUR domain containing 3	LYPD3
ENSBTAG00000018112	transducin beta like 1 X-linked	TBL1X
ENSBTAG00000018123	fibulin 5	FBLN5
ENSBTAG00000018130	microtubule associated protein 2	MAP2
ENSBTAG00000018134	amphiregulin	AREG
ENSBTAG00000018156	keratinocyte associated protein 3	KRTCAP3
ENSBTAG00000018160	laminin subunit alpha 1	LAMA1
ENSBTAG00000018200	interleukin 15	IL15
ENSBTAG00000018224	glucagon like peptide 1 receptor	GLP1R
ENSBTAG00000018245	solute carrier family 1 member 3	SLC1A3
ENSBTAG00000018312	profilin 1 pseudogene	LOC781603
ENSBTAG00000018342	tight junction protein 3	TJP3
ENSBTAG00000018349	IFI30 lysosomal thiol reductase	IFI30
ENSBTAG00000018413	terminal nucleotidyltransferase 5B	TENT5B
ENSBTAG00000018421	WW domain containing E3 ubiquitin protein ligase 2	WWP2
ENSBTAG00000018424	atypical chemokine receptor 3	ACKR3
ENSBTAG00000018451	parathymosin	PTMS
ENSBTAG00000018463	vimentin	VIM
ENSBTAG00000018523	tripartite motif containing 38	TRIM38
ENSBTAG00000018604	semaphorin 4G	SEMA4G
ENSBTAG00000018655	myeloid derived growth factor	MYDGF
ENSBTAG00000018697	WD repeat domain 44	WDR44
ENSBTAG00000018704	BTG anti-proliferation factor 3	BTG3
ENSBTAG00000018705	adenylate cyclase 3	ADCY3
ENSBTAG00000018706	phosphatidylcholine transfer protein	PCTP
ENSBTAG00000018722	pleckstrin homology and RUN domain containing M2	PLEKHM2
ENSBTAG00000018724	transmembrane protein 82	TMEM82
ENSBTAG00000018725	filamin binding LIM protein 1	FBLIM1
ENSBTAG00000018744	alpha-1,6-mannosylglycoprotein 6-beta-N-acetylglucosaminyltransferase	MGAT5
ENSBTAG00000018761	solute carrier family 35 member F6	SLC35F6
ENSBTAG00000018765	semaphorin 5B	SEMA5B
ENSBTAG00000018775	TPX2 microtubule nucleation factor	TPX2
ENSBTAG00000018914	RAB25, member RAS oncogene family	RAB25
ENSBTAG00000018937	heme oxygenase 2	HMOX2
ENSBTAG00000018941	carboxypeptidase X, M14 family member 2	CPXM2
ENSBTAG00000018959	RAB11A, member RAS oncogene family	RAB11A
ENSBTAG00000018966	phospholipase C epsilon 1	PLCE1
ENSBTAG00000018971	RAD51 paralog B	RAD51B
ENSBTAG00000018994	TNF superfamily member 10	TNFSF10
ENSBTAG00000019011	phosphoglucomutase 1	PGM1
ENSBTAG00000019015	interferon induced transmembrane protein 3	LOC777594
ENSBTAG00000019054	epithelial stromal interaction 1	EPSTI1
ENSBTAG00000019061	E74 like ETS transcription factor 4	ELF4
ENSBTAG00000019065	endonuclease/exonuclease/phosphatase family domain containing 1	EEPD1
ENSBTAG00000019076	p21 (RAC1) activated kinase 6	PAK6
ENSBTAG00000019123	MEFV innate immunity regulator, pyrin	MEFV
ENSBTAG00000019164	Rho related BTB domain containing 1	RHOBTB1
ENSBTAG00000019177	bridging integrator 1	BIN1
ENSBTAG00000019200	BPI fold containing family B member 2	BPIFB2
ENSBTAG00000019246	sterol-C5-desaturase	SC5D
ENSBTAG00000019253	ribosomal protein L36a	RPL36A
ENSBTAG00000019262	DNA topoisomerase II alpha	TOP2A
ENSBTAG00000019265	acylglycerol kinase	AGK
ENSBTAG00000019278	kinetochore associated 1	KNTC1
ENSBTAG00000019343	MyoD family inhibitor	MDFI
ENSBTAG00000019373	caprin family member 2	CAPRIN2
ENSBTAG00000019404	interleukin 10 receptor subunit beta	IL10RB
ENSBTAG00000019428	C-C motif chemokine receptor 1	CCR1
ENSBTAG00000019432	intercellular adhesion molecule 2	LOC616254
ENSBTAG00000019437	schlafen family member 11	SLFN11
ENSBTAG00000019480	phosphodiesterase 6D	PDE6D
ENSBTAG00000019496	cyclin dependent kinase inhibitor 3	CDKN3
ENSBTAG00000019529	ATPase, aminophospholipid transporter, class I, type 8A, member 2	ATP8A2
ENSBTAG00000019554	fructose-bisphosphatase 2	FBP2
ENSBTAG00000019580	TCL1 family AKT coactivator A	TCL1A
ENSBTAG00000019593	lysine rich nucleolar protein 1	KNOP1
ENSBTAG00000019600	oocyte expressed protein	OOEP
ENSBTAG00000019602	solute carrier organic anion transporter family member 1C1	SLCO1C1
ENSBTAG00000019604	vasodilator stimulated phosphoprotein	VASP
ENSBTAG00000019611	membrane associated guanylate kinase, WW and PDZ domain containing 3	MAGI3
ENSBTAG00000019628	ectodysplasin A receptor	EDAR
ENSBTAG00000019633	shroom family member 3	SHROOM3
ENSBTAG00000019658	ankyrin repeat and SOCS box containing 16	ASB16
ENSBTAG00000019665	interleukin 1 receptor antagonist	IL1RN
ENSBTAG00000019669	CD163 molecule	CD163
ENSBTAG00000019683	LY6/PLAUR domain containing 6B	LYPD6B
ENSBTAG00000019695	RLF zinc finger	RLF
ENSBTAG00000019708	acyl-CoA synthetase long chain family member 6	ACSL6
ENSBTAG00000019714	DAZ associated protein 1	DAZAP1
ENSBTAG00000019716	C-X-C motif chemokine ligand 8	CXCL8
ENSBTAG00000019718	ribosomal protein S15	RPS15
ENSBTAG00000019777	cell division cycle associated 3	CDCA3
ENSBTAG00000019788	TEA domain transcription factor 4	TEAD4
ENSBTAG00000019830	mitochondrial ribosomal protein L46	MRPL46
ENSBTAG00000019866	neuropilin 1	NRP1
ENSBTAG00000019876	desmocollin 1	DSC1
ENSBTAG00000019909	sirtuin 6	SIRT6
ENSBTAG00000019915	gelsolin	GSN
ENSBTAG00000019926	secretagogin, EF-hand calcium binding protein	SCGN
ENSBTAG00000019929	integrin subunit alpha V	ITGAV
ENSBTAG00000019939	solute carrier family 35 member D2	SLC35D2
ENSBTAG00000019966	TIR domain containing adaptor molecule 1	TICAM1
ENSBTAG00000020004	zinc finger protein 800	ZNF800
ENSBTAG00000020035	regulator of calcineurin 1	RCAN1
ENSBTAG00000020054	TNF receptor superfamily member 21	TNFRSF21
ENSBTAG00000020074	NTPase KAP family P-loop domain containing 1	NKPD1
ENSBTAG00000020074	trafficking protein particle complex subunit 6A	TRAPPC6A
ENSBTAG00000020080	myosin binding protein C2	MYBPC2
ENSBTAG00000020100	Rho GTPase activating protein 11A	ARHGAP11A
ENSBTAG00000020133	protein phosphatase 3 catalytic subunit gamma	PPP3CC
ENSBTAG00000020143	retinol dehydrogenase 10	RDH10
ENSBTAG00000020149	ribonuclease H2 subunit B	RNASEH2B
ENSBTAG00000020177	MYG1 exonuclease	MYG1
ENSBTAG00000020179	aladin WD repeat nucleoporin	AAAS
ENSBTAG00000020186	eukaryotic translation initiation factor 1A domain containing	EIF1AD
ENSBTAG00000020238	regulating synaptic membrane exocytosis 1	RIMS1
ENSBTAG00000020250	solute carrier family 28 member 1	SLC28A1
ENSBTAG00000020257	protein tyrosine phosphatase non-receptor type 5	PTPN5
ENSBTAG00000020261	cadherin 26	CDH26
ENSBTAG00000020269	mitotic spindle positioning	MISP
ENSBTAG00000020283	dual specificity phosphatase 5	DUSP5
ENSBTAG00000020313	formin binding protein 1	FNBP1
ENSBTAG00000020352	progestin and adipoQ receptor family member 5	PAQR5
ENSBTAG00000020355	KLF transcription factor 4	KLF4
ENSBTAG00000020361	solute carrier family 35 member F3	SLC35F3
ENSBTAG00000020374	thrombospondin type 1 domain containing 1	THSD1
ENSBTAG00000020412	RAP2A, member of RAS oncogene family	RAP2A
ENSBTAG00000020524	uroplakin 3B like 2	UPK3BL2
ENSBTAG00000020535	PYD and CARD domain containing	PYCARD
ENSBTAG00000020564	lysozyme C, tracheal isozyme	LOC112446693
ENSBTAG00000020580	transcobalamin 1	TCN1
ENSBTAG00000020582	serine protease 22	PRSS22
ENSBTAG00000020597	flavin containing dimethylaniline monoxygenase 3	FMO3
ENSBTAG00000020600	ras homolog family member D	RHOD
ENSBTAG00000020647	RAS like family 11 member B	RASL11B
ENSBTAG00000020649	class II major histocompatibility complex transactivator	CIITA
ENSBTAG00000020658	ligand of numb-protein X 1	LNX1
ENSBTAG00000020676	matrix metallopeptidase 9	MMP9
ENSBTAG00000020688	Rho guanine nucleotide exchange factor 15	ARHGEF15
ENSBTAG00000020707	adhesion G protein-coupled receptor G6	ADGRG6
ENSBTAG00000020714	DEAD (Asp-Glu-Ala-As) box polypeptide 19B	DDX19B
ENSBTAG00000020749	peroxiredoxin like 2C	PRXL2C
ENSBTAG00000020755	selectin P	SELP
ENSBTAG00000020764	calponin 2	CNN2
ENSBTAG00000020859	serpin family F member 2	SERPINF2
ENSBTAG00000020869	dopa decarboxylase	DDC
ENSBTAG00000020884	caspase 4, apoptosis-related cysteine peptidase	CASP4
ENSBTAG00000020886	UTP25 small subunit processome component	UTP25
ENSBTAG00000020914	copine 8	CPNE8
ENSBTAG00000020935	hypoxia inducible factor 1 subunit alpha	HIF1A
ENSBTAG00000020996	claudin domain containing 1	CLDND1
ENSBTAG00000021013	tubulin beta 4A class IVa	TUBB4A
ENSBTAG00000021069	PDZ binding kinase	PBK
ENSBTAG00000021093	ribosomal protein S16	RPS16
ENSBTAG00000021105	interleukin 1 receptor associated kinase 4	IRAK4
ENSBTAG00000021118	cytochrome P450 family 26 subfamily A member 1	CYP26A1
ENSBTAG00000021162	cytoskeleton associated protein 2	CKAP2
ENSBTAG00000021181	BUB1 mitotic checkpoint serine/threonine kinase	BUB1
ENSBTAG00000021191	EH domain containing 2	EHD2
ENSBTAG00000021192	NOP53 ribosome biogenesis factor	NOP53
ENSBTAG00000021196	NOP protein chaperone 1	NOPCHAP1
ENSBTAG00000021209	ubiquitin protein ligase E3 component n-recognin 5	UBR5
ENSBTAG00000021214	F-box and leucine rich repeat protein 5	FBXL5
ENSBTAG00000021254	centromere protein I	CENPI
ENSBTAG00000021308	insulin receptor substrate 1	IRS1
ENSBTAG00000021343	Rho guanine nucleotide exchange factor 12	ARHGEF12
ENSBTAG00000021370	bleomycin hydrolase	BLMH
ENSBTAG00000021381	dishevelled associated activator of morphogenesis 2	DAAM2
ENSBTAG00000021395	proteasome activator subunit 1	PSME1
ENSBTAG00000021396	heart development protein with EGF like domains 1	HEG1
ENSBTAG00000021421	signal sequence receptor subunit 4	SSR4
ENSBTAG00000021455	cofilin 1	CFL1
ENSBTAG00000021467	insulin like growth factor binding protein 6	IGFBP6
ENSBTAG00000021468	mediator complex subunit 24	MED24
ENSBTAG00000021469	cortactin binding protein 2	CTTNBP2
ENSBTAG00000021501	calcium-activated chloride channel	LOC784768
ENSBTAG00000021506	ADP ribosylation factor like GTPase 6 interacting protein 5	ARL6IP5
ENSBTAG00000021518	transmembrane serine protease 4	TMPRSS4
ENSBTAG00000021538	myosin IE	MYO1E
ENSBTAG00000021543	MyoD family inhibitor domain containing	MDFIC
ENSBTAG00000021553	protein tyrosine phosphatase non-receptor type 14	PTPN14
ENSBTAG00000021574	transcription factor 7 like 2	TCF7L2
ENSBTAG00000021581	formin homology 2 domain containing 3	FHOD3
ENSBTAG00000021582	non-SMC condensin I complex subunit G	NCAPG
ENSBTAG00000021587	sphingomyelin phosphodiesterase acid like 3A	SMPDL3A
ENSBTAG00000021602	CTTNBP2 N-terminal like	CTTNBP2NL
ENSBTAG00000021609	adhesion G protein-coupled receptor F1	ADGRF1
ENSBTAG00000021649	60S ribosomal protein L27a pseudogene	LOC786728
ENSBTAG00000021658	trafficking regulator and scaffold protein tamalin	TAMALIN
ENSBTAG00000021661	apoptotic peptidase activating factor 1	APAF1
ENSBTAG00000021664	tachykinin receptor 2	TACR2
ENSBTAG00000021672	regulator of G protein signaling 1	RGS1
ENSBTAG00000021673	NDC80 kinetochore complex component	NDC80
ENSBTAG00000021681	proline rich 11	PRR11
ENSBTAG00000021686	maternal embryonic leucine zipper kinase	MELK
ENSBTAG00000021695	glycerate kinase	GLYCTK
ENSBTAG00000021743	zinc finger protein 704	ZNF704
ENSBTAG00000021766	heparin binding EGF like growth factor	HBEGF
ENSBTAG00000021790	apolipoprotein O like	APOOL
ENSBTAG00000021791	poly(ADP-ribose) polymerase family member 9	PARP9
ENSBTAG00000021815	StAR related lipid transfer domain containing 13	STARD13
ENSBTAG00000021819	interferon alpha and beta receptor subunit 1	IFNAR1
ENSBTAG00000021842	Fc gamma receptor IIb	FCGR2B
ENSBTAG00000021849	B cell receptor associated protein 29	BCAP29
ENSBTAG00000021849	dihydrouridine synthase 4 like	DUS4L
ENSBTAG00000021853	inositol hexakisphosphate kinase 2	IP6K2
ENSBTAG00000021857	Rho GTPase activating protein 21	ARHGAP21
ENSBTAG00000021872	RAS guanyl releasing protein 1	RASGRP1
ENSBTAG00000021874	kinesin family member 14	KIF14
ENSBTAG00000021902	aldehyde dehydrogenase 5 family member A1	ALDH5A1
ENSBTAG00000021933	arachidonate 12-lipoxygenase, 12S type	ALOX12
ENSBTAG00000021939	elaC ribonuclease Z 2	ELAC2
ENSBTAG00000021940	coiled-coil domain containing 149	CCDC149
ENSBTAG00000021945	nidogen 2	NID2
ENSBTAG00000021955	NPC intracellular cholesterol transporter 2	NPC2
ENSBTAG00000021964	cadherin 17	CDH17
ENSBTAG00000021974	single-strand-selective monofunctional uracil-DNA glycosylase 1	SMUG1
ENSBTAG00000022044	RAB35, member RAS oncogene family	RAB35
ENSBTAG00000022147	EPS8 like 2	EPS8L2
ENSBTAG00000022242	dipeptidyl peptidase 3	DPP3
ENSBTAG00000022449	stearoyl-CoA desaturase 5	SCD5
ENSBTAG00000022461	septin 10	SEPTIN10
ENSBTAG00000022489	E3 ubiquitin-protein ligase RNF213	LOC509283
ENSBTAG00000022681	EGF domain specific O-linked N-acetylglucosamine transferase	EOGT
ENSBTAG00000022801	GA binding protein transcription factor subunit beta 1	GABPB1
ENSBTAG00000022962	diacylglycerol kinase kappa	DGKK
ENSBTAG00000023026	serpin family B member 2-like	LOC281376
ENSBTAG00000023343	ribosomal protein L28	RPL28
ENSBTAG00000023551	MOB kinase activator 3C	MOB3C
ENSBTAG00000023734	par-6 family cell polarity regulator alpha	PARD6A
ENSBTAG00000023752	PABPN1 like, cytoplasmic	PABPN1L
ENSBTAG00000023787	torsin family 4 member A	TOR4A
ENSBTAG00000023792	40S ribosomal protein S19 pseudogene	LOC524507
ENSBTAG00000023938	centromere protein A	CENPA
ENSBTAG00000023947	arginine vasopressin induced 1	AVPI1
ENSBTAG00000024091	mal, T cell differentiation protein like	MALL
ENSBTAG00000024406	anterior gradient 2, protein disulphide isomerase family member	AGR2
ENSBTAG00000024449	centromere protein F	CENPF
ENSBTAG00000024595	hdc homolog, cell cycle regulator	HECA
ENSBTAG00000024715	protein tyrosine phosphatase receptor type J	PTPRJ
ENSBTAG00000024726	Holliday junction recognition protein	HJURP
ENSBTAG00000024851	tripartite motif containing 14	TRIM14
ENSBTAG00000025021	formin-2	LOC614741
ENSBTAG00000025161	1-acylglycerol-3-phosphate O-acyltransferase 2	AGPAT2
ENSBTAG00000025250	C-C motif chemokine 3	LOC525415
ENSBTAG00000025398	uncharacterized LOC786987	LOC786987
ENSBTAG00000025485	glutathione S-transferase alpha 1	GSTA1
ENSBTAG00000025564	ribosomal protein L36a like	RPL36AL
ENSBTAG00000025571	mitochondrial ribosomal protein S18A	MRPS18A
ENSBTAG00000025593	coiled-coil domain containing 32	CCDC32
ENSBTAG00000025612	ubiquitin related modifier 1	URM1
ENSBTAG00000025622	DEF6 guanine nucleotide exchange factor	DEF6
ENSBTAG00000025634	formin 1	FMN1
ENSBTAG00000025760	acyl-coenzyme A amino acid N-acyltransferase 2	LOC530653
ENSBTAG00000025830	R3H domain and coiled-coil containing 1	R3HCC1
ENSBTAG00000026016	pregnancy-associated glycoprotein 17	PAG17
ENSBTAG00000026247	PKHD1 like 1	PKHD1L1
ENSBTAG00000026275	C-C motif chemokine ligand 24	CCL24
ENSBTAG00000026278	claudin 4	CLDN4
ENSBTAG00000026327	ribosomal protein L8	RPL8
ENSBTAG00000026580	5-hydroxytryptamine receptor 1E	HTR1E
ENSBTAG00000026586	protein phosphatase 1 regulatory inhibitor subunit 14C	PPP1R14C
ENSBTAG00000026638	cation channel sperm associated 4	CATSPER4
ENSBTAG00000026645	tripartite motif containing 25-like	LOC526787
ENSBTAG00000026704	centromere protein W	CENPW
ENSBTAG00000026753	chemokine (C-X-C motif) receptor 1	CXCR1
ENSBTAG00000026819	histone deacetylase 7	HDAC7
ENSBTAG00000026836	ABI family member 3 binding protein	ABI3BP
ENSBTAG00000026885	ATP binding cassette subfamily B member 11	ABCB11
ENSBTAG00000026916	proline rich 13	PRR13
ENSBTAG00000026936	zinc finger GRF-type containing 1	ZGRF1
ENSBTAG00000026971	cell division cycle associated 5	CDCA5
ENSBTAG00000027051	platelet activating factor receptor	PTAFR
ENSBTAG00000027201	Ras association (RalGDS/AF-6) and pleckstrin homology domains 1	RAPH1
ENSBTAG00000027316	ubiquitin conjugating enzyme E2 V1	UBE2V1
ENSBTAG00000027444	supervillin	SVIL
ENSBTAG00000027446	Ras suppressor protein 1	RSU1
ENSBTAG00000027525	nucleosome assembly protein 1-like 1	LOC112441545
ENSBTAG00000027534	cytosolic 5'-nucleotidase 3A	LOC534181
ENSBTAG00000027676	interleukin 18 binding protein	IL18BP
ENSBTAG00000027868	discs large MAGUK scaffold protein 2	DLG2
ENSBTAG00000029897	microRNA mir-21	MIR21
ENSBTAG00000029915	microRNA mir-129-1	MIR129-1
ENSBTAG00000030301	MAP7 domain containing 1	MAP7D1
ENSBTAG00000030335	aldehyde dehydrogenase 4 family member A1	ALDH4A1
ENSBTAG00000030499	diaphanous related formin 1	DIAPH1
ENSBTAG00000030587	LIM and SH3 protein 1	LASP1
ENSBTAG00000030913	MX dynamin like GTPase 1	MX1
ENSBTAG00000030921	FAM3 metabolism regulating signaling molecule B	FAM3B
ENSBTAG00000030932	interferon induced protein 44 like	IFI44L
ENSBTAG00000031017	fatty acid desaturase 2B	FADS2B
ENSBTAG00000031134	tyrosine 3-monooxygenase/tryptophan 5-monooxygenase activation protein eta	YWHAH
ENSBTAG00000031287	transmembrane protein 158	TMEM158
ENSBTAG00000031351	SEC14 like lipid binding 4	SEC14L4
ENSBTAG00000031355	C-C chemokine receptor type 1-like	LOC529196
ENSBTAG00000031358	dihydropyrimidine dehydrogenase	DPYD
ENSBTAG00000031377	synaptonemal complex protein 2 like	SYCP2L
ENSBTAG00000031441	FXYD domain containing ion transport regulator 5	FXYD5
ENSBTAG00000031497	fibroblast growth factor binding protein 1	FGFBP1
ENSBTAG00000031715	protein-L-isoaspartate (D-aspartate) O-methyltransferase domain containing 2	PCMTD2
ENSBTAG00000031718	opioid growth factor receptor	OGFR
ENSBTAG00000031725	TNF superfamily member 12	TNFSF12
ENSBTAG00000031802	spermatogenesis associated 16	SPATA16
ENSBTAG00000031814	serine dehydratase	SDS
ENSBTAG00000031874	zinc finger protein 165	ZNF165
ENSBTAG00000031919	solute carrier family 35 member E3	SLC35E3
ENSBTAG00000032152	transmembrane serine protease 6	TMPRSS6
ENSBTAG00000032183	neural EGFL like 2	NELL2
ENSBTAG00000032340	kinetochore localized astrin (SPAG5) binding protein	KNSTRN
ENSBTAG00000032521	pleckstrin homology, MyTH4 and FERM domain containing H2	PLEKHH2
ENSBTAG00000032591	collagen triple helix repeat containing 1	CTHRC1
ENSBTAG00000032603	ATP-binding cassette sub-family C member 4	LOC515333
ENSBTAG00000032680	transmembrane protein 63B	TMEM63B
ENSBTAG00000032705	calmodulin-like	CALM
ENSBTAG00000032782	INSC spindle orientation adaptor protein	INSC
ENSBTAG00000033299	insulin like growth factor binding protein acid labile subunit	IGFALS
ENSBTAG00000033304	transcriptional and immune response regulator	TCIM
ENSBTAG00000033316	programmed cell death 1 ligand 2	PDCD1LG2
ENSBTAG00000033441	SHC binding and spindle associated 1	SHCBP1
ENSBTAG00000033510	myelin protein zero like 2	MPZL2
ENSBTAG00000033515	collagen type XXI alpha 1 chain	COL21A1
ENSBTAG00000033669	interleukin 17 receptor C	IL17RC
ENSBTAG00000033766	keratin 16	KRT16
ENSBTAG00000034140	multiple EGF like domains 11	MEGF11
ENSBTAG00000034147	olfactomedin like 2B	OLFML2B
ENSBTAG00000034206	endomucin	EMCN
ENSBTAG00000034349	interferon induced protein 44	IFI44
ENSBTAG00000034368	serine protease 33	PRSS33
ENSBTAG00000034372	zymogen granule protein 16 homolog B	LOC104975830
ENSBTAG00000034373	cadherin 13	CDH13
ENSBTAG00000034529	high mobility group AT-hook 1	HMGA1
ENSBTAG00000034645	paraoxonase 3	PON3
ENSBTAG00000034875	alpha kinase 1	ALPK1
ENSBTAG00000034885	regulator of cell cycle	RGCC
ENSBTAG00000035081	serine incorporator 2	SERINC2
ENSBTAG00000035182	serpin family B member 12	SERPINB12
ENSBTAG00000035662	calcium/calmodulin dependent protein kinase IV	CAMK4
ENSBTAG00000035844	phospholipase A and acyltransferase 1	PLAAT1
ENSBTAG00000035958	Rho-related BTB domain containing 2	RHOBTB2
ENSBTAG00000036127	arsenite methyltransferase	AS3MT
ENSBTAG00000036343	heat shock transcription factor, Y-linked-like protein-like	LOC526488
ENSBTAG00000037527	2',5'-oligoadenylate synthetase 1, 40/46kDa	OAS1X
ENSBTAG00000037605	SLA class II histocompatibility antigen, DQ haplotype D alpha chain-like	LOC100848815
ENSBTAG00000037718	trace amine associated receptor 1	TAAR1
ENSBTAG00000037726	phospholipase C delta 1	PLCD1
ENSBTAG00000037768	matrix metallopeptidase 3	MMP3
ENSBTAG00000037773	serpin family B member 7	SERPINB7
ENSBTAG00000037799	apolipoprotein L, 3-like	LOC515697
ENSBTAG00000037844	cadherin 18	CDH18
ENSBTAG00000037962	mastermind like transcriptional coactivator 2	MAML2
ENSBTAG00000038148	sosondowah ankyrin repeat domain family member B	SOWAHB
ENSBTAG00000038154	hematopoietic SH2 domain containing	HSH2D
ENSBTAG00000038215	chloride channel accessory 2	CLCA2
ENSBTAG00000038461	pregnancy zone protein	LOC506828
ENSBTAG00000038490	C-type lectin domain family 4 member A	CLEC4A
ENSBTAG00000038520	transmembrane protease, serine 11E	TMPRSS11E
ENSBTAG00000038540	Glutathione-dependent dehydroascorbate reductase	E1BJ08_BOVIN
ENSBTAG00000038548	solute carrier family 47 member 2	SLC47A2
ENSBTAG00000038891	MHC class I-like antigen recognition-like domain-containing protein	F1MQX6_BOVIN
ENSBTAG00000038992	serine/threonine kinase 11 interacting protein	STK11IP
ENSBTAG00000039011	A0AAA9T5B9_BOVIN
ENSBTAG00000039049	retinoic acid induced 2	RAI2
ENSBTAG00000039260	repetin	RPTN
ENSBTAG00000039275	endoplasmic reticulum aminopeptidase 2	ERAP2
ENSBTAG00000039313	zinc finger protein 341	ZNF341
ENSBTAG00000039397	Wnt family member 3A	WNT3A
ENSBTAG00000039462	PCNA clamp associated factor	PCLAF
ENSBTAG00000039477	trophoblast glycoprotein	TPBG
ENSBTAG00000039483	desmoglein 3	DSG3
ENSBTAG00000039509	G protein-coupled receptor class C group 5 member A	GPRC5A
ENSBTAG00000039524	apolipoprotein L3	LOC788334
ENSBTAG00000039709	PARP1 binding protein	PARPBP
ENSBTAG00000039784	proline rich 5	PRR5
ENSBTAG00000039819	rabphilin 3A like (without C2 domains)	RPH3AL
ENSBTAG00000039888	MAGE family member D2	MAGED2
ENSBTAG00000039991	UDP glucuronosyltransferase 2 family, polypeptide B10	UGT2B10
ENSBTAG00000040006	serine and arginine rich splicing factor 3	SRSF3
ENSBTAG00000040065	RAD51 associated protein 1	RAD51AP1
ENSBTAG00000040078	feline leukemia virus subgroup C cellular receptor family, member 2	FLVCR2
ENSBTAG00000040088	solute carrier family 9 member B2	SLC9B2
ENSBTAG00000040111	otopetrin 3	OTOP3
ENSBTAG00000040199	RNA polymerase II, I and III subunit H	POLR2H
ENSBTAG00000040308	ribosomal protein S13	RPS13
ENSBTAG00000040432	claudin 3	CLDN3
ENSBTAG00000042868	small nucleolar RNA SNORA67	LOC112442805
ENSBTAG00000043581	thioredoxin reductase 2	TXNRD2
ENSBTAG00000043951	inositol monophosphatase 2	IMPA2
ENSBTAG00000043981	SET binding factor 2	SBF2
ENSBTAG00000043985	dachshund family transcription factor 1	DACH1
ENSBTAG00000044006	GINS complex subunit 2	GINS2
ENSBTAG00000044010	embigin	EMB
ENSBTAG00000044035	G protein regulated inducer of neurite outgrowth 1	GPRIN1
ENSBTAG00000044063	beta-1,4-galactosyltransferase 6	B4GALT6
ENSBTAG00000044071	histamine receptor H2	HRH2
ENSBTAG00000044105	forkhead box O1	FOXO1
ENSBTAG00000044125	TLC domain containing 4	TLCD4
ENSBTAG00000044132	netrin 5	NTN5
ENSBTAG00000044146	NPC1 like intracellular cholesterol transporter 1	NPC1L1
ENSBTAG00000044153	SH3 and PX domains 2A	SH3PXD2A
ENSBTAG00000044175	centromere protein K	CENPK
ENSBTAG00000044183	serine peptidase inhibitor Kazal type 7	SPINK7
ENSBTAG00000044197	EDAR associated death domain	EDARADD
ENSBTAG00000044944	U6 spliceosomal RNA	LOC112446543
ENSBTAG00000045500	small G protein signaling modulator 2	SGSM2
ENSBTAG00000045568	60S ribosomal protein L6	G3N2R1_BOVIN
ENSBTAG00000045578	anterior gradient 3, protein disulphide isomerase family member	AGR3
ENSBTAG00000045808	interleukin 17 receptor E like	IL17REL
ENSBTAG00000045923	major histocompatibility complex, class II, DY beta	BOLA-DYB
ENSBTAG00000046010	basic helix-loop-helix family member a15	BHLHA15
ENSBTAG00000046092	histone deacetylase 8	HDAC8
ENSBTAG00000046110	cardiotrophin like cytokine factor 1	CLCF1
ENSBTAG00000046140	neural proliferation, differentiation and control 1	NPDC1
ENSBTAG00000046189	ribonuclease A family member 13 (inactive)	RNASE13
ENSBTAG00000046248	actin related protein 2/3 complex subunit 1B	ARPC1B
ENSBTAG00000046291	family with sequence similarity 83 member E	FAM83E
ENSBTAG00000046337	tubulin beta 6 class V	TUBB6
ENSBTAG00000046406	R3H domain containing 4	R3HDM4
ENSBTAG00000046533	RAB31, member RAS oncogene family	RAB31
ENSBTAG00000046574	FERM and PDZ domain containing 1	FRMPD1
ENSBTAG00000046587	cystatin E/M	CST6
ENSBTAG00000046664	TSC22 domain family member 1	TSC22D1
ENSBTAG00000046701	FRAT regulator of WNT signaling pathway 2	FRAT2
ENSBTAG00000046768	insulin like growth factor binding protein 1	IGFBP1
ENSBTAG00000046924	semaphorin 3G	SEMA3G
ENSBTAG00000046979	legumain	LGMN
ENSBTAG00000047029	Small ribosomal subunit protein uS12	E1BEQ3_BOVIN
ENSBTAG00000047169	STING1 ER exit protein 1	STEEP1
ENSBTAG00000047225	BCL2 like 14	BCL2L14
ENSBTAG00000047262	keratin 42	KRT42
ENSBTAG00000047281	chromosome 10 C15orf62 homolog	C10H15orf62
ENSBTAG00000047338	discoidin, CUB and LCCL domain containing 1	DCBLD1
ENSBTAG00000047426	LY6/PLAUR domain containing 6	LYPD6
ENSBTAG00000047491	calcium voltage-gated channel subunit alpha1 S	CACNA1S
ENSBTAG00000047514	Solute carrier family 10 member 6	A0A452DJI9_BOVIN
ENSBTAG00000047739	TSC22 domain family member 1	TSC22D1
ENSBTAG00000047772	F-box protein 48	FBXO48
ENSBTAG00000047904	hydroxycarboxylic acid receptor 2	HCAR2
ENSBTAG00000047972	innate immunity activator	INAVA
ENSBTAG00000047996	interferon induced transmembrane protein 10	IFITM10
ENSBTAG00000047998	collagen type V alpha 1 chain	COL5A1
ENSBTAG00000048029	interstitial collagenase	LOC112441463
ENSBTAG00000048155	ficolin 1	FCN1
ENSBTAG00000048225	60S ribosomal protein L9 pseudogene	LOC507784
ENSBTAG00000048246	dipeptidyl peptidase 4	DPP4
ENSBTAG00000048304	butyrophilin subfamily 1 member A1	LOC615223
ENSBTAG00000048304	butyrophilin-like protein 1	LOC786065
ENSBTAG00000048470	Interferon-induced transmembrane protein 1	A0A3Q1MA43_BOVIN
ENSBTAG00000048485	tubulin beta 2A class IIa	TUBB2A
ENSBTAG00000048493	N-acetylated alpha-linked acidic dipeptidase like 2	NAALADL2
ENSBTAG00000048565	brain abundant membrane attached signal protein 1	BASP1
ENSBTAG00000048740	apolipoprotein L3	LOC518495
ENSBTAG00000048959	golgin subfamily A member 6-like protein 22	LOC786372
ENSBTAG00000049223	serine palmitoyltransferase small subunit B	SPTSSB
ENSBTAG00000049248	FCH and double SH3 domains 1	FCHSD1
ENSBTAG00000049253	SEC14 like lipid binding 6	SEC14L6
ENSBTAG00000049490	RAB GTPase activating protein 1-like	LOC527428
ENSBTAG00000049754	family with sequence similarity 177 member B	FAM177B
ENSBTAG00000049782	spleen trypsin inhibitor	LOC404103
ENSBTAG00000049808	interleukin-3 receptor subunit alpha-like	LOC132342083
ENSBTAG00000049995	ATP-binding cassette transporter C4-like	LOC617079
ENSBTAG00000050061	inner centromere protein	INCENP
ENSBTAG00000050072	aph-1 homolog B, gamma-secretase subunit	APH1B
ENSBTAG00000050239	caspase 1	CASP1
ENSBTAG00000050377	galectin 7	LGALS7
ENSBTAG00000050392	family with sequence similarity 171 member B	FAM171B
ENSBTAG00000050427	ovalbumin	LOC522479
ENSBTAG00000050535	zinc finger protein 385D	ZNF385D
ENSBTAG00000050602	hyaluronan synthase 3	HAS3
ENSBTAG00000051176	PAS domain-containing protein	A0A3Q1LT36_BOVIN
ENSBTAG00000051333	AT-rich interaction domain 5B	ARID5B
ENSBTAG00000051410	taste 1 receptor member 3	TAS1R3
ENSBTAG00000051542	cytochrome P450, family 2, subfamily J	LOC521656
ENSBTAG00000051567	cyclin dependent kinase inhibitor 2B	CDKN2B
ENSBTAG00000051678	tectonin beta-propeller repeat containing 1	TECPR1
ENSBTAG00000051972	CCAAT enhancer binding protein beta	CEBPB
ENSBTAG00000052092	SRCR domain-containing protein	A0A3Q1LWD3_BOVIN
ENSBTAG00000052355	WC1 isolate DV10	WC1-12
ENSBTAG00000052525	coiled-coil-helix-coiled-coil-helix domain containing 5	CHCHD5
ENSBTAG00000052582	RNA-directed DNA polymerase	A0A3Q1MRV0_BOVIN
ENSBTAG00000052841	TAFA chemokine like family member 3	TAFA3
ENSBTAG00000052869	ATP-binding cassette sub-family C member 4	LOC528412
ENSBTAG00000052983	armadillo repeat containing X-linked 4	ARMCX4
ENSBTAG00000053044	CDC42 effector protein 4	CDC42EP4
ENSBTAG00000053105	transmembrane protein 263	TMEM263
ENSBTAG00000053191	very low-density lipoprotein receptor	LOC527981
ENSBTAG00000053233	tRNA methyltransferase 61B	TRMT61B
ENSBTAG00000053238	kalirin RhoGEF kinase	KALRN
ENSBTAG00000053351	leukocyte immunoglobulin-like receptor subfamily A member 6	LOC790255
ENSBTAG00000053398	kinetochore scaffold 1	KNL1
ENSBTAG00000053511	serpin peptidase inhibitor, clade B (ovalbumin), member 6-like	LOC404051
ENSBTAG00000053542	matrix metallopeptidase 12	MMP12
ENSBTAG00000053557	defensin, beta 4A	DEFB4A
ENSBTAG00000053587	ST6 N-acetylgalactosaminide alpha-2,6-sialyltransferase 3	ST6GALNAC3
ENSBTAG00000053806	bone marrow stromal antigen 2	LOC618737
ENSBTAG00000053836	coiled-coil domain containing 71 like	CCDC71L
ENSBTAG00000053893	coiled-coil domain containing 201	CCDC201
ENSBTAG00000054059	MYCL proto-oncogene, bHLH transcription factor	MYCL
ENSBTAG00000054061	RUN and SH3 domain containing 1	RUSC1
ENSBTAG00000054069	cornulin	CRNN
ENSBTAG00000054195	glutathione peroxidase 1	GPX1
ENSBTAG00000054324	TraB domain containing 2B	TRABD2B
ENSBTAG00000054765	peptidoglycan recognition protein 4	PGLYRP4
ENSBTAG00000054774	annexin A1-like	LOC511937
ENSBTAG00000054942	HIV Tat-specific factor 1	LOC112445002
ENSBTAG00000055140	C-type lectin domain family 2, member B	CLEC2B
ENSBTAG00000055212	HIV-1 Tat specific factor 1	HTATSF1
ENSBTAG00000055286	macrophage immunometabolism regulator	MACIR
ENSBTAG00000052650
ENSBTAG00000050968
ENSBTAG00000048488
ENSBTAG00000048007
ENSBTAG00000052306
ENSBTAG00000050001
ENSBTAG00000052140
ENSBTAG00000005808
ENSBTAG00000051039
ENSBTAG00000053947
ENSBTAG00000053071
ENSBTAG00000054481
ENSBTAG00000048856
ENSBTAG00000051649
ENSBTAG00000022715
ENSBTAG00000002148
ENSBTAG00000051667
ENSBTAG00000026400
ENSBTAG00000052226
ENSBTAG00000048977
ENSBTAG00000049835
ENSBTAG00000012208
ENSBTAG00000018593
ENSBTAG00000032503
ENSBTAG00000053867
ENSBTAG00000048783
ENSBTAG00000015060
ENSBTAG00000013992
ENSBTAG00000054248
ENSBTAG00000038335
ENSBTAG00000049985
ENSBTAG00000051767
ENSBTAG00000053687
ENSBTAG00000052912
ENSBTAG00000055063
ENSBTAG00000002737
ENSBTAG00000049291
ENSBTAG00000051814
ENSBTAG00000049377
ENSBTAG00000046482
ENSBTAG00000049837
ENSBTAG00000054406
ENSBTAG00000004339
ENSBTAG00000048497
ENSBTAG00000052722
ENSBTAG00000052403
ENSBTAG00000025642
ENSBTAG00000053172
ENSBTAG00000054434
ENSBTAG00000052944
ENSBTAG00000004273
ENSBTAG00000050454
ENSBTAG00000050618
ENSBTAG00000051851
ENSBTAG00000053050
ENSBTAG00000051377
ENSBTAG00000046637
ENSBTAG00000050334
ENSBTAG00000009144
ENSBTAG00000048794
ENSBTAG00000052492
ENSBTAG00000055223
ENSBTAG00000050793
ENSBTAG00000023832
ENSBTAG00000051392
ENSBTAG00000001308
ENSBTAG00000051969
ENSBTAG00000051298
ENSBTAG00000050611
ENSBTAG00000010913
ENSBTAG00000045980
ENSBTAG00000020684
ENSBTAG00000054234
ENSBTAG00000022564
ENSBTAG00000010349
ENSBTAG00000052981
ENSBTAG00000055200
ENSBTAG00000013854
ENSBTAG00000053144
ENSBTAG00000033580
ENSBTAG00000005349
ENSBTAG00000032831
ENSBTAG00000048648
ENSBTAG00000031548
ENSBTAG00000021516
ENSBTAG00000052398
ENSBTAG00000013906
ENSBTAG00000007272
ENSBTAG00000000425
ENSBTAG00000001773
ENSBTAG00000013477
ENSBTAG00000054185
ENSBTAG00000031265
ENSBTAG00000050790
ENSBTAG00000012261
ENSBTAG00000050877
ENSBTAG00000055020
ENSBTAG00000019754
ENSBTAG00000039283
ENSBTAG00000036078
ENSBTAG00000053443
ENSBTAG00000046509
ENSBTAG00000048237
ENSBTAG00000008047
ENSBTAG00000007436
ENSBTAG00000048899
ENSBTAG00000045929
ENSBTAG00000026111
ENSBTAG00000046552
ENSBTAG00000038233
ENSBTAG00000024272
ENSBTAG00000002290
ENSBTAG00000039425
ENSBTAG00000051699
ENSBTAG00000052249
ENSBTAG00000009477
ENSBTAG00000001049
ENSBTAG00000054347
ENSBTAG00000054066
ENSBTAG00000015197
ENSBTAG00000055295
ENSBTAG00000047133
ENSBTAG00000053545
ENSBTAG00000020795
ENSBTAG00000054137
ENSBTAG00000050028
ENSBTAG00000015012
ENSBTAG00000031825
ENSBTAG00000037811
ENSBTAG00000012640
ENSBTAG00000048386
ENSBTAG00000030367
ENSBTAG00000039446
ENSBTAG00000051321
ENSBTAG00000014466
ENSBTAG00000002251
ENSBTAG00000054306
ENSBTAG00000050068
ENSBTAG00000053579
ENSBTAG00000054517
ENSBTAG00000000233
ENSBTAG00000038625
ENSBTAG00000002298
ENSBTAG00000053891
ENSBTAG00000001191
ENSBTAG00000027610

## Sheet: Table S5
Detail of all genes in pattern C (no change from day 7 to day 10, then increased expression from day 10 to day 14)
ENSEMBL_GENE_ID	Gene Name	Gene Symbol
ENSBTAG00000000026	VPS33B late endosome and lysosome associated	VPS33B
ENSBTAG00000000046	surfeit 2	SURF2
ENSBTAG00000000072	transcription factor B2, mitochondrial	TFB2M
ENSBTAG00000000073	LDL receptor related protein associated protein 1	LRPAP1
ENSBTAG00000000080	glutamate rich WD repeat containing 1	GRWD1
ENSBTAG00000000085	cytochrome P450 family 1 subfamily A member 2	CYP1A2
ENSBTAG00000000131	SUMO specific peptidase 3	SENP3
ENSBTAG00000000210	Rho GTPase activating protein 31	ARHGAP31
ENSBTAG00000000221	RNA binding motif protein 34	RBM34
ENSBTAG00000000266	NGFI-A binding protein 1	NAB1
ENSBTAG00000000344	sperm acrosome associated 3	SPACA3
ENSBTAG00000000345	claudin 15	CLDN15
ENSBTAG00000000356	coiled-coil domain containing 137	CCDC137
ENSBTAG00000000404	NAD(P)HX epimerase	NAXE
ENSBTAG00000000406	G-patch domain containing 4	GPATCH4
ENSBTAG00000000414	fucosyltransferase 6	FUT6
ENSBTAG00000000417	mitochondrial ribosomal protein L12	MRPL12
ENSBTAG00000000428	BCL2 antagonist/killer 1	BAK1
ENSBTAG00000000446	ATPase phospholipid transporting 11A	ATP11A
ENSBTAG00000000477	toll like receptor 5	TLR5
ENSBTAG00000000480	interferon related developmental regulator 2	IFRD2
ENSBTAG00000000555	aconitase 1	ACO1
ENSBTAG00000000598	cystatin C	CST3
ENSBTAG00000000670	ribosomal RNA processing 9, U3 small nucleolar RNA binding protein	RRP9
ENSBTAG00000000671	poly(ADP-ribose) polymerase family member 3	PARP3
ENSBTAG00000000684	Rho guanine nucleotide exchange factor 10 like	ARHGEF10L
ENSBTAG00000000786	N-ribosyldihydronicotinamide:quinone reductase 2	NQO2
ENSBTAG00000000793	laminin subunit gamma 2	LAMC2
ENSBTAG00000000804	MOB kinase activator 3B	MOB3B
ENSBTAG00000000807	transmembrane p24 trafficking protein 3	TMED3
ENSBTAG00000000825	mitochondrial ribosomal protein S26	MRPS26
ENSBTAG00000000894	phosphoglycerate kinase 1	PGK1
ENSBTAG00000000917	bone morphogenetic protein 1	BMP1
ENSBTAG00000000920	dynein axonemal heavy chain 17	DNAH17
ENSBTAG00000000977	cell adhesion molecule 1	CADM1
ENSBTAG00000001028	microtubule associated protein 6	MAP6
ENSBTAG00000001044	Suv3 like RNA helicase	SUPV3L1
ENSBTAG00000001104	CKLF like MARVEL transmembrane domain containing 4	CMTM4
ENSBTAG00000001116	prolyl 4-hydroxylase subunit alpha 2	P4HA2
ENSBTAG00000001197	SLAM family member 7	SLAMF7
ENSBTAG00000001199	death associated protein 3	DAP3
ENSBTAG00000001255	crystallin beta B3	CRYBB3
ENSBTAG00000001258	transmembrane protein 50B	TMEM50B
ENSBTAG00000001271	plasminogen	PLG
ENSBTAG00000001305	ATPase plasma membrane Ca2+ transporting 2	ATP2B2
ENSBTAG00000001324	solute carrier organic anion transporter family member 2A1	SLCO2A1
ENSBTAG00000001326	solute carrier family 44 member 5	SLC44A5
ENSBTAG00000001468	sterile alpha motif domain containing 4A	SAMD4A
ENSBTAG00000001507	chloride voltage-gated channel 5	CLCN5
ENSBTAG00000001535	lipase H	LIPH
ENSBTAG00000001543	BRI3 binding protein	BRI3BP
ENSBTAG00000001551	pleckstrin homology and RhoGEF domain containing G3	PLEKHG3
ENSBTAG00000001565	mesoderm development LRP chaperone	MESD
ENSBTAG00000001578	ADP dependent glucokinase	ADPGK
ENSBTAG00000001609	mitogen-activated protein kinase kinase 6	MAP2K6
ENSBTAG00000001626	CTP synthase 1	CTPS1
ENSBTAG00000001635	cutA divalent cation tolerance homolog	CUTA
ENSBTAG00000001639	transient receptor potential cation channel subfamily M member 1	TRPM1
ENSBTAG00000001703	synaptotagmin 13	SYT13
ENSBTAG00000001712	CKLF like MARVEL transmembrane domain containing 7	CMTM7
ENSBTAG00000001763	nuclear receptor 2C2 associated protein	NR2C2AP
ENSBTAG00000001781	translocase of outer mitochondrial membrane 40	TOMM40
ENSBTAG00000001788	podoplanin	PDPN
ENSBTAG00000001904	zinc finger protein 276	ZNF276
ENSBTAG00000001928	protein disulfide isomerase family A member 6	PDIA6
ENSBTAG00000002083	activator of transcription and developmental regulator AUTS2	AUTS2
ENSBTAG00000002089	family with sequence similarity 217 member A	FAM217A
ENSBTAG00000002219	ATPase family, AAA domain containing 3A	ATAD3A
ENSBTAG00000002305	proprotein convertase subtilisin/kexin type 4	PCSK4
ENSBTAG00000002319	hemicentin 2	HMCN2
ENSBTAG00000002340	STEAP4 metalloreductase	STEAP4
ENSBTAG00000002348	solute carrier family 4 member 4	SLC4A4
ENSBTAG00000002469	KN motif and ankyrin repeat domains 3	KANK3
ENSBTAG00000002603	pre-mRNA processing factor 39	PRPF39
ENSBTAG00000002630	myocardin related transcription factor A	MRTFA
ENSBTAG00000002670	DEPP autophagy regulator 1	DEPP1
ENSBTAG00000002685	pitrilysin metallopeptidase 1	PITRM1
ENSBTAG00000002707	importin 4	IPO4
ENSBTAG00000002747	ATP binding cassette subfamily A member 5	ABCA5
ENSBTAG00000002770	transcobalamin 2	TCN2
ENSBTAG00000002900	protein disulfide isomerase family A member 6 pseudogene	LOC511898
ENSBTAG00000002980	glutamic--pyruvic transaminase 2	GPT2
ENSBTAG00000002996	shroom family member 4	SHROOM4
ENSBTAG00000003185	ArfGAP with SH3 domain, ankyrin repeat and PH domain 1	ASAP1
ENSBTAG00000003239	UTP20 small subunit processome component	UTP20
ENSBTAG00000003242	acyl-CoA dehydrogenase family member 9	ACAD9
ENSBTAG00000003272	putative inactive cytochrome P450 2G1	LOC527083
ENSBTAG00000003279	NADH:ubiquinone oxidoreductase subunit A10	NDUFA10
ENSBTAG00000003300	milk fat globule EGF and factor V/VIII domain containing	MFGE8
ENSBTAG00000003387	phosphatidylinositol-4-phosphate 5-kinase like 1	PIP5KL1
ENSBTAG00000003403	peptidyl arginine deiminase 2	PADI2
ENSBTAG00000003434	ceramide synthase 4	CERS4
ENSBTAG00000003502	SPARC (osteonectin), cwcv and kazal like domains proteoglycan 1	SPOCK1
ENSBTAG00000003607	FAM20C golgi associated secretory pathway kinase	FAM20C
ENSBTAG00000003644	HSPA (Hsp70) binding protein 1	HSPBP1
ENSBTAG00000003661	solute carrier family 35 member F2	SLC35F2
ENSBTAG00000003711	endothelial PAS domain protein 1	EPAS1
ENSBTAG00000003813	BCS1 homolog, ubiquinol-cytochrome c reductase complex chaperone	BCS1L
ENSBTAG00000003863	PC-esterase domain containing 1A	PCED1A
ENSBTAG00000003981	ribosomal RNA processing 1	RRP1
ENSBTAG00000004019	premelanosome protein	PMEL
ENSBTAG00000004206	leucine rich repeat containing 55	LRRC55
ENSBTAG00000004224	chromosome 7 C19orf38 homolog	C7H19orf38
ENSBTAG00000004225	TSR1 ribosome maturation factor	TSR1
ENSBTAG00000004321	sideroflexin 2	SFXN2
ENSBTAG00000004348	mitochondrial ribosomal protein L21	MRPL21
ENSBTAG00000004355	roundabout guidance receptor 3	ROBO3
ENSBTAG00000004362	serpin family C member 1	SERPINC1
ENSBTAG00000004386	suppressor of cytokine signaling 1	SOCS1
ENSBTAG00000004403	CD320 molecule	CD320
ENSBTAG00000004440	solute carrier family 15 member 1	SLC15A1
ENSBTAG00000004524	signal peptide peptidase like 2B	SPPL2B
ENSBTAG00000004551	ras homolog family member T2	RHOT2
ENSBTAG00000004568	galactosamine (N-acetyl)-6-sulfatase	GALNS
ENSBTAG00000004603	polyhomeotic homolog 2	PHC2
ENSBTAG00000004662	solute carrier family 16 member 12	SLC16A12
ENSBTAG00000004797	tRNA methyltransferase 44 homolog	TRMT44
ENSBTAG00000004829	Yip1 interacting factor homolog A, membrane trafficking protein	YIF1A
ENSBTAG00000004872	mitochondrial ribosomal protein L20	MRPL20
ENSBTAG00000004873	cyclin L2	CCNL2
ENSBTAG00000004874	aurora kinase A interacting protein 1	AURKAIP1
ENSBTAG00000004922	1-acylglycerol-3-phosphate O-acyltransferase 5	AGPAT5
ENSBTAG00000004944	annexin A10	ANXA10
ENSBTAG00000004979	magnesium transporter MRS2	MRS2
ENSBTAG00000005009	PRELI domain containing 1	PRELID1
ENSBTAG00000005066	HSPB1 associated protein 1	HSPBAP1
ENSBTAG00000005071	solute carrier family 49 member 4	SLC49A4
ENSBTAG00000005072	cubilin	CUBN
ENSBTAG00000005093	carboxylesterase 2	CES2
ENSBTAG00000005104	alpha-1,6-mannosylglycoprotein 6-beta-N-acetylglucosaminyltransferase B	MGAT5B
ENSBTAG00000005105	platelet activating factor acetylhydrolase 2	PAFAH2
ENSBTAG00000005280	adenosine deaminase	ADA
ENSBTAG00000005306	thyrotropin releasing hormone	TRH
ENSBTAG00000005385	POP5 homolog, ribonuclease P/MRP subunit	POP5
ENSBTAG00000005390	glia maturation factor gamma	GMFG
ENSBTAG00000005471	Rh family C glycoprotein	RHCG
ENSBTAG00000005596	insulin like growth factor binding protein 2	IGFBP2
ENSBTAG00000005652	ALG3 alpha-1,3- mannosyltransferase	ALG3
ENSBTAG00000005674	neuraminidase 1	NEU1
ENSBTAG00000005716	cellular retinoic acid binding protein 2	CRABP2
ENSBTAG00000005785	dpy-19 like C-mannosyltransferase 1	DPY19L1
ENSBTAG00000005819	coiled-coil domain containing 61	CCDC61
ENSBTAG00000005842	ATP binding cassette subfamily C member 10	ABCC10
ENSBTAG00000005898	trimethylguanosine synthase 1	TGS1
ENSBTAG00000005932	family with sequence similarity 184 member B	FAM184B
ENSBTAG00000005936	DNA meiotic recombinase 1	DMC1
ENSBTAG00000006045	prolyl 4-hydroxylase subunit beta	P4HB
ENSBTAG00000006085	dolichyl-diphosphooligosaccharide--protein glycosyltransferase non-catalytic subunit	DDOST
ENSBTAG00000006086	matrix metallopeptidase 28	MMP28
ENSBTAG00000006208	adenylate cyclase 7	ADCY7
ENSBTAG00000006227	isocitrate dehydrogenase (NAD(+)) 3 catalytic subunit alpha	IDH3A
ENSBTAG00000006252	RRM domain-containing protein	G5E5I0_BOVIN
ENSBTAG00000006343	interleukin 1 receptor type 2	IL1R2
ENSBTAG00000006374	NHP2 ribonucleoprotein	NHP2
ENSBTAG00000006423	PHD finger protein 5A	PHF5A
ENSBTAG00000006429	aconitase 2	ACO2
ENSBTAG00000006481	RNA polymerase I subunit A	POLR1A
ENSBTAG00000006482	pentatricopeptide repeat domain 3	PTCD3
ENSBTAG00000006515	espin	ESPN
ENSBTAG00000006529	decaprenyl diphosphate synthase subunit 1	PDSS1
ENSBTAG00000006593	ankyrin repeat and sterile alpha motif domain containing 3	ANKS3
ENSBTAG00000006594	LHFPL tetraspan subfamily member 7	LHFPL7
ENSBTAG00000006656	RAN binding protein 1	RANBP1
ENSBTAG00000006671	DEAD-box helicase 27	DDX27
ENSBTAG00000006713	zinc finger DHHC-type palmitoyltransferase 6	ZDHHC6
ENSBTAG00000006716	prostaglandin-endoperoxide synthase 1	PTGS1
ENSBTAG00000006752	6-phosphofructo-2-kinase/fructose-2,6-biphosphatase 4	PFKFB4
ENSBTAG00000006776	KIAA0930	KIAA0930
ENSBTAG00000006797	membrane associated ring-CH-type finger 3	MARCHF3
ENSBTAG00000006844	lymphoid enhancer binding factor 1	LEF1
ENSBTAG00000006911	nucleoporin 107	NUP107
ENSBTAG00000007001	solute carrier family 26 member 1	SLC26A1
ENSBTAG00000007003	thymidylate synthetase	TYMS
ENSBTAG00000007093	DEAD/H-box helicase 11	DDX11
ENSBTAG00000007101	coagulation factor III, tissue factor	F3
ENSBTAG00000007105	PWP2 small subunit processome component	PWP2
ENSBTAG00000007111	STEAP3 metalloreductase	STEAP3
ENSBTAG00000007148	coagulation factor II, thrombin	F2
ENSBTAG00000007172	glutamic-oxaloacetic transaminase 2	GOT2
ENSBTAG00000007202	EI24 autophagy associated transmembrane protein	EI24
ENSBTAG00000007233	WD repeat domain 25	WDR25
ENSBTAG00000007302	solute carrier family 2 (facilitated glucose/fructose transporter), member 5	SLC2A5
ENSBTAG00000007331	procollagen-lysine,2-oxoglutarate 5-dioxygenase 2	PLOD2
ENSBTAG00000007357	chondroitin sulfate synthase 1	CHSY1
ENSBTAG00000007392	serpin peptidase inhibitor, clade A (alpha-1 antiproteinase, antitrypsin), member 14	SERPINA14
ENSBTAG00000007415	solute carrier family 7 member 8	SLC7A8
ENSBTAG00000007423	TNF receptor superfamily member 11b	TNFRSF11B
ENSBTAG00000007430	MYB binding protein 1a	MYBBP1A
ENSBTAG00000007435	nucleolar and coiled-body phosphoprotein 1	NOLC1
ENSBTAG00000007444	MAP3K7 C-terminal like	MAP3K7CL
ENSBTAG00000007484	acyl-CoA dehydrogenase short chain	ACADS
ENSBTAG00000007492	ADAMTS like 2	ADAMTSL2
ENSBTAG00000007588	ER lipid raft associated 1	ERLIN1
ENSBTAG00000007605	FKBP prolyl isomerase 4	FKBP4
ENSBTAG00000007619	pseudouridine synthase like 1	PUSL1
ENSBTAG00000007728	pescadillo ribosomal biogenesis factor 1	PES1
ENSBTAG00000007743	pseudouridine synthase 7	PUS7
ENSBTAG00000007759	ATP binding cassette subfamily B member 8	ABCB8
ENSBTAG00000007772	solute carrier family 29 member 4	SLC29A4
ENSBTAG00000007893	serine carboxypeptidase 1	SCPEP1
ENSBTAG00000007895	solute carrier family 20 member 1	SLC20A1
ENSBTAG00000007971	olfactory receptor family 6 subfamily Q member 1	OR6Q1
ENSBTAG00000008034	lectin, mannose binding 2	LMAN2
ENSBTAG00000008076	solute carrier family 35 member B2	SLC35B2
ENSBTAG00000008095	alkaline ceramidase 1	ACER1
ENSBTAG00000008126	nephrocystin 4	NPHP4
ENSBTAG00000008165	integrin subunit alpha 2b	ITGA2B
ENSBTAG00000008172	egl-9 family hypoxia inducible factor 3	EGLN3
ENSBTAG00000008184	chaperonin containing TCP1 subunit 6A	CCT6A
ENSBTAG00000008320	septin 5	SEPTIN5
ENSBTAG00000008361	paraoxonase 2	PON2
ENSBTAG00000008373	integrin subunit alpha 10	ITGA10
ENSBTAG00000008421	scribble planar cell polarity protein	SCRIB
ENSBTAG00000008497	regulator of G protein signaling 14	RGS14
ENSBTAG00000008562	protein O-glucosyltransferase 1	POGLUT1
ENSBTAG00000008578	LSM4 homolog, U6 small nuclear RNA and mRNA degradation associated	LSM4
ENSBTAG00000008592	Fc gamma receptor Ia	FCGR1A
ENSBTAG00000008626	potassium calcium-activated channel subfamily N member 1	KCNN1
ENSBTAG00000008692	ubiquinol-cytochrome c reductase, complex III subunit XI	UQCR11
ENSBTAG00000008765	protease associated domain containing 1	PRADC1
ENSBTAG00000008793	ribonuclease, RNase A family, 1 (pancreatic)	LOC282340
ENSBTAG00000008942	neuronal guanine nucleotide exchange factor	NGEF
ENSBTAG00000008966	tetraspanin 7	TSPAN7
ENSBTAG00000008997	endoglin	ENG
ENSBTAG00000009075	ring finger protein 207	RNF207
ENSBTAG00000009097	FA complementation group I	FANCI
ENSBTAG00000009167	solute carrier family 15 member 4	SLC15A4
ENSBTAG00000009462	malate dehydrogenase 2	MDH2
ENSBTAG00000009479	ubiquinol-cytochrome c reductase complex III subunit VII	UQCRQ
ENSBTAG00000009491	WD repeat domain 74	WDR74
ENSBTAG00000009515	carbonic anhydrase 6	CA6
ENSBTAG00000009586	cell division cycle 25A	CDC25A
ENSBTAG00000009596	chromosome 8 C9orf43 homolog	C8H9orf43
ENSBTAG00000009733	fructose-bisphosphatase 1	FBP1
ENSBTAG00000009863	basic helix-loop-helix family member e40	BHLHE40
ENSBTAG00000009881	ectonucleoside triphosphate diphosphohydrolase 6	ENTPD6
ENSBTAG00000009987	integrin subunit beta 3	ITGB3
ENSBTAG00000010027	choline dehydrogenase	CHDH
ENSBTAG00000010057	granzyme B	LOC508646
ENSBTAG00000010062	solute carrier family 26 member 4	SLC26A4
ENSBTAG00000010163	sodium channel epithelial 1 subunit gamma	SCNN1G
ENSBTAG00000010178	protein tyrosine phosphatase receptor type D	PTPRD
ENSBTAG00000010180	URB2 ribosome biogenesis homolog	URB2
ENSBTAG00000010238	leukotriene B4 receptor	LTB4R
ENSBTAG00000010490	peroxisomal biogenesis factor 5	PEX5
ENSBTAG00000010504	transforming growth factor beta regulator 4	TBRG4
ENSBTAG00000010526	phospholipid phosphatase 1	PLPP1
ENSBTAG00000010543	fibroblast growth factor receptor 4	FGFR4
ENSBTAG00000010564	ELOVL fatty acid elongase 6	ELOVL6
ENSBTAG00000010622	tripartite motif containing 46	TRIM46
ENSBTAG00000010653	mitoguardin 2	MIGA2
ENSBTAG00000010659	cut like homeobox 1	CUX1
ENSBTAG00000010694	BicC family RNA binding protein 1	BICC1
ENSBTAG00000010696	dishevelled segment polarity protein 1	DVL1
ENSBTAG00000010709	dihydrolipoamide S-acetyltransferase	DLAT
ENSBTAG00000010723	prefoldin subunit 6	PFDN6
ENSBTAG00000010729	KRI1 homolog	KRI1
ENSBTAG00000010734	NOP16 nucleolar protein	NOP16
ENSBTAG00000010742	polycystin 2 like 1, transient receptor potential cation channel	PKD2L1
ENSBTAG00000010786	transforming acidic coiled-coil containing protein 2	TACC2
ENSBTAG00000010799	myosin light chain 6	MYL6
ENSBTAG00000010847	forkhead box N4	FOXN4
ENSBTAG00000010992	cathepsin H	CTSH
ENSBTAG00000011002	coiled-coil domain containing 136	CCDC136
ENSBTAG00000011064	aarF domain containing kinase 5	ADCK5
ENSBTAG00000011112	potassium two pore domain channel subfamily K member 5	KCNK5
ENSBTAG00000011149	single Ig and TIR domain containing	SIGIRR
ENSBTAG00000011173	endosomal transmembrane epsin interactor 1	ENTREP1
ENSBTAG00000011178	interleukin 17 receptor B	IL17RB
ENSBTAG00000011250	AFG3 like matrix AAA peptidase subunit 2	AFG3L2
ENSBTAG00000011412	laminin subunit beta 1	LAMB1
ENSBTAG00000011416	Rho guanine nucleotide exchange factor 39	ARHGEF39
ENSBTAG00000011419	heat shock protein family A (Hsp70) member 9	HSPA9
ENSBTAG00000011423	serpin family I member 2	SERPINI2
ENSBTAG00000011471	cysteinyl-tRNA synthetase 2, mitochondrial	CARS2
ENSBTAG00000011482	solute carrier family 43 member 2	SLC43A2
ENSBTAG00000011483	scavenger receptor class F member 1	SCARF1
ENSBTAG00000011554	surfeit 6	SURF6
ENSBTAG00000011581	bassoon presynaptic cytomatrix protein	BSN
ENSBTAG00000011623	vacuole membrane protein 1	VMP1
ENSBTAG00000011634	acid phosphatase 3	ACP3
ENSBTAG00000011640	phospholipid phosphatase 3	PLPP3
ENSBTAG00000011694	translocase of inner mitochondrial membrane 23 homolog (yeast)	TIMM23
ENSBTAG00000011726	crystallin lambda 1	CRYL1
ENSBTAG00000011786	clustered mitochondria homolog	CLUH
ENSBTAG00000011795	thioredoxin reductase 3	TXNRD3
ENSBTAG00000011951	MRT4 homolog, ribosome maturation factor	MRTO4
ENSBTAG00000011966	laminin subunit gamma 1	LAMC1
ENSBTAG00000011970	folliculin interacting protein 2	FNIP2
ENSBTAG00000012024	solute carrier family 29 member 2	SLC29A2
ENSBTAG00000012078	transmembrane protein 176A	TMEM176A
ENSBTAG00000012095	gem nuclear organelle associated protein 5	GEMIN5
ENSBTAG00000012107	solute carrier family 25 member 28	SLC25A28
ENSBTAG00000012210	complement C5	C5
ENSBTAG00000012225	karyopherin subunit alpha 2	KPNA2
ENSBTAG00000012265	von Willebrand factor	VWF
ENSBTAG00000012290	sodium channel epithelial 1 subunit beta	SCNN1B
ENSBTAG00000012351	aryl hydrocarbon receptor nuclear translocator 2	ARNT2
ENSBTAG00000012403	arginase 1	ARG1
ENSBTAG00000012418	mediator complex subunit 23	MED23
ENSBTAG00000012442	cathepsin B	CTSB
ENSBTAG00000012481	Ran GTPase activating protein 1	RANGAP1
ENSBTAG00000012498	paired box 5	PAX5
ENSBTAG00000012581	translocase of inner mitochondrial membrane domain containing 1	TIMMDC1
ENSBTAG00000012589	heat shock protein family E (Hsp10) member 1	HSPE1
ENSBTAG00000012605	G protein-coupled receptor 157	GPR157
ENSBTAG00000012618	solute carrier family 23 member 3	SLC23A3
ENSBTAG00000012619	cyclin Pas1/PHO80 domain containing 1	CNPPD1
ENSBTAG00000012667	calcium/calmodulin dependent protein kinase II gamma	CAMK2G
ENSBTAG00000012675	myosin XIX	MYO19
ENSBTAG00000012723	HAUS augmin like complex subunit 4	HAUS4
ENSBTAG00000012745	peter pan homolog (Drosophila)	PPAN
ENSBTAG00000012752	mitochondrial ribosomal protein L2	MRPL2
ENSBTAG00000012909	cellular retinoic acid binding protein 1	CRABP1
ENSBTAG00000012918	cysteine-rich secretory protein 3	CRISP3
ENSBTAG00000012937	acyl-CoA dehydrogenase family member 8	ACAD8
ENSBTAG00000012943	PPARG coactivator 1 beta	PPARGC1B
ENSBTAG00000012954	ES cell expressed Ras	ERAS
ENSBTAG00000012961	3'-phosphoadenosine 5'-phosphosulfate synthase 1	PAPSS1
ENSBTAG00000012990	pseudouridine synthase 1	PUS1
ENSBTAG00000013018	adenosine monophosphate deaminase 2	AMPD2
ENSBTAG00000013045	dyskerin pseudouridine synthase 1	DKC1
ENSBTAG00000013123	prohibitin 2	PHB2
ENSBTAG00000013126	EMG1 N1-specific pseudouridine methyltransferase	EMG1
ENSBTAG00000013221	rotatin	RTTN
ENSBTAG00000013242	myomaker, myoblast fusion factor	MYMK
ENSBTAG00000013259	RNA polymerase III subunit A	POLR3A
ENSBTAG00000013270	tetratricopeptide repeat domain 19	TTC19
ENSBTAG00000013315	ATP synthase F1 subunit beta	ATP5F1B
ENSBTAG00000013326	anaphase promoting complex subunit 10	ANAPC10
ENSBTAG00000013357	pumilio RNA binding family member 3	PUM3
ENSBTAG00000013411	enolase 1	ENO1
ENSBTAG00000013423	glutaredoxin 5	GLRX5
ENSBTAG00000013483	TATA-box binding protein associated factor, RNA polymerase I subunit A	TAF1A
ENSBTAG00000013527	phosphogluconate dehydrogenase	PGD
ENSBTAG00000013556	unc-13 homolog D	UNC13D
ENSBTAG00000013745	integrin subunit alpha 5	ITGA5
ENSBTAG00000013750	beta-1,3-N-acetylgalactosaminyltransferase 2	B3GALNT2
ENSBTAG00000013857	SH2 domain containing 3A	SH2D3A
ENSBTAG00000013996	SH3 domain binding protein 2	SH3BP2
ENSBTAG00000014064	fibroblast growth factor receptor 2	FGFR2
ENSBTAG00000014166	RNA polymerase I subunit B	POLR1B
ENSBTAG00000014315	phenazine biosynthesis like protein domain containing	PBLD
ENSBTAG00000014329	antileukoproteinase	LOC512548
ENSBTAG00000014388	eukaryotic translation initiation factor 3 subunit I	EIF3I
ENSBTAG00000014420	advanced glycosylation end-product specific receptor	AGER
ENSBTAG00000014549	G protein nucleolar 3	GNL3
ENSBTAG00000014588	ribosomal L1 domain containing 1	RSL1D1
ENSBTAG00000014611	sortilin related receptor 1	SORL1
ENSBTAG00000014653	SPNS lysolipid transporter 1, lysophospholipid	SPNS1
ENSBTAG00000014698	caspase recruitment domain family member 11	CARD11
ENSBTAG00000014711	DBF4 zinc finger	DBF4
ENSBTAG00000014733	NOP2 nucleolar protein	NOP2
ENSBTAG00000014744	thioredoxin domain containing 15	TXNDC15
ENSBTAG00000014775	guanylate kinase 1	GUK1
ENSBTAG00000014891	serine and arginine rich splicing factor 7	SRSF7
ENSBTAG00000014903	ATP binding cassette subfamily A member 3	ABCA3
ENSBTAG00000014917	GTP binding protein 4	GTPBP4
ENSBTAG00000014921	interleukin 6	IL6
ENSBTAG00000014932	arylsulfatase L	ARSL
ENSBTAG00000014964	galactokinase 1	GALK1
ENSBTAG00000014979	major facilitator superfamily domain containing 12	MFSD12
ENSBTAG00000015050	hyperpolarization activated cyclic nucleotide gated potassium and sodium channel 2	HCN2
ENSBTAG00000015051	RNA polymerase mitochondrial	POLRMT
ENSBTAG00000015109	transducer of ERBB2, 2	TOB2
ENSBTAG00000015408	deoxythymidylate kinase	DTYMK
ENSBTAG00000015467	family with sequence similarity 184 member A	FAM184A
ENSBTAG00000015498	ELOVL fatty acid elongase 4	ELOVL4
ENSBTAG00000015512	hexosaminidase subunit beta	HEXB
ENSBTAG00000015526	piwi like RNA-mediated gene silencing 3	PIWIL3
ENSBTAG00000015607	endoplasmic reticulum metallopeptidase 1	ERMP1
ENSBTAG00000015632	TNF receptor superfamily member 18	TNFRSF18
ENSBTAG00000015635	TNF receptor superfamily member 4	TNFRSF4
ENSBTAG00000015636	shiftless antiviral inhibitor of ribosomal frameshifting	SHFL
ENSBTAG00000015649	transmembrane protein 156	TMEM156
ENSBTAG00000015666	ATP-dependent translocase ABCB1	LOC100296627
ENSBTAG00000015669	adenosine deaminase tRNA specific 1	ADAT1
ENSBTAG00000015678	nuclear envelope integral membrane protein 2	NEMP2
ENSBTAG00000015685	kinesin family member 12	KIF12
ENSBTAG00000015739	mannose receptor C type 2	MRC2
ENSBTAG00000015781	tRNA methyltransferase 13 homolog	TRMT13
ENSBTAG00000015794	nestin	NES
ENSBTAG00000015821	adenosine monophosphate deaminase 3	AMPD3
ENSBTAG00000015859	WD repeat containing, antisense to TP73	WRAP73
ENSBTAG00000015882	ubiquitin conjugating enzyme E2 J2	UBE2J2
ENSBTAG00000015913	multifunctional ROCO family signaling regulator 1	MFHAS1
ENSBTAG00000015931	tetratricopeptide repeat domain 4	TTC4
ENSBTAG00000015938	ArfGAP with RhoGAP domain, ankyrin repeat and PH domain 3	ARAP3
ENSBTAG00000015980	fatty acid synthase	FASN
ENSBTAG00000016021	alpha glucosidase	GAA
ENSBTAG00000016034	exosome component 5	EXOSC5
ENSBTAG00000016037	branched chain keto acid dehydrogenase E1 subunit alpha	BCKDHA
ENSBTAG00000016085	interleukin 1 receptor associated kinase 1	IRAK1
ENSBTAG00000016091	kelch like family member 25	KLHL25
ENSBTAG00000016122	phosphatidylinositol glycan anchor biosynthesis class T	PIGT
ENSBTAG00000016155	glycerophosphodiester phosphodiesterase domain containing 3	GDPD3
ENSBTAG00000016168	amyloid beta precursor like protein 2	APLP2
ENSBTAG00000016218	prostaglandin E synthase 2	PTGES2
ENSBTAG00000016316	zinc finger ZZ-type and EF-hand domain containing 1	ZZEF1
ENSBTAG00000016368	leucine rich pentatricopeptide repeat containing	LRPPRC
ENSBTAG00000016401	optineurin	OPTN
ENSBTAG00000016406	minichromosome maintenance 10 replication initiation factor	MCM10
ENSBTAG00000016455	cache domain containing 1	CACHD1
ENSBTAG00000016469	tankyrase 1 binding protein 1	TNKS1BP1
ENSBTAG00000016481	calumenin	CALU
ENSBTAG00000016542	laminin subunit beta 3	LAMB3
ENSBTAG00000016680	peptidylprolyl isomerase D	PPID
ENSBTAG00000016711	peptidylprolyl isomerase F	PPIF
ENSBTAG00000016733	nucleolar protein 9	NOL9
ENSBTAG00000016747	N-acetyltransferase 10	NAT10
ENSBTAG00000016766	transmembrane protein 176B	TMEM176B
ENSBTAG00000016819	fatty acid binding protein 3	FABP3
ENSBTAG00000016841	ATPase phospholipid transporting 10B	ATP10B)
ENSBTAG00000016899	Mediator complex subunit 8	MED8
ENSBTAG00000016908	methyltransferase 1, tRNA methylguanosine	METTL1
ENSBTAG00000016910	EEF1A lysine methyltransferase 3	EEF1AKMT3
ENSBTAG00000016912	Ts translation elongation factor, mitochondrial	TSFM
ENSBTAG00000016950	beta-1,3-glucuronyltransferase 3	B3GAT3
ENSBTAG00000017019	protein kinase, DNA-activated, catalytic subunit	PRKDC
ENSBTAG00000017033	lipolysis stimulated lipoprotein receptor	LSR
ENSBTAG00000017077	cathepsin V	CTSV
ENSBTAG00000017112	chromodomain Y like 2	CDYL2
ENSBTAG00000017120	prohibitin 1	PHB1
ENSBTAG00000017122	heparan sulfate proteoglycan 2	HSPG2
ENSBTAG00000017141	cell growth regulator with ring finger domain 1	CGRRF1
ENSBTAG00000017196	protein disulfide isomerase family A member 3	PDIA3
ENSBTAG00000017219	DEAD-box helicase 51	DDX51
ENSBTAG00000017267	cytochrome c oxidase subunit 5A	COX5A
ENSBTAG00000017382	prolyl 3-hydroxylase 1	P3H1
ENSBTAG00000017425	gap junction protein beta 2	GJB2
ENSBTAG00000017461	solute carrier family 16 member 3	SLC16A3
ENSBTAG00000017490	phospholipase D1	PLD1
ENSBTAG00000017605	adenylate kinase 2	AK2
ENSBTAG00000017672	hyaluronan synthase 1	HAS1
ENSBTAG00000017674	sodium channel epithelial 1 subunit delta	SCNN1D
ENSBTAG00000017716	brain enriched guanylate kinase associated	BEGAIN
ENSBTAG00000017733	carbonic anhydrase 2	CA2
ENSBTAG00000017738	EMI domain containing 1	EMID1
ENSBTAG00000017801	ATPase H+ transporting accessory protein 2	ATP6AP2
ENSBTAG00000017832	pyruvate dehydrogenase kinase 3	PDK3
ENSBTAG00000017877	nectin cell adhesion molecule 4	NECTIN4
ENSBTAG00000017905	WD repeat domain 91	WDR91
ENSBTAG00000018028	tubulin tyrosine ligase like 10	TTLL10
ENSBTAG00000018071	tropomodulin 4	TMOD4
ENSBTAG00000018116	mitochondrial fission process 1	MTFP1
ENSBTAG00000018196	WD repeat domain 43	WDR43
ENSBTAG00000018223	chitinase 3 like 1	CHI3L1
ENSBTAG00000018235	solute carrier family 45 member 2	SLC45A2
ENSBTAG00000018269	mitochondrial inner membrane protein MPV17	MPV17
ENSBTAG00000018362	transmembrane protein 109	TMEM109
ENSBTAG00000018419	adenylate cyclase 4	ADCY4
ENSBTAG00000018479	protein tyrosine phosphatase mitochondrial 1	PTPMT1
ENSBTAG00000018481	major allergen Equ c 1	LOC513329
ENSBTAG00000018653	nucleic acid binding protein 1	NABP1
ENSBTAG00000018774	NUAK family kinase 2	NUAK2
ENSBTAG00000018812	NOP56 ribonucleoprotein	NOP56
ENSBTAG00000018819	teneurin transmembrane protein 1	TENM1
ENSBTAG00000018823	granulin precursor	GRN
ENSBTAG00000018843	serpin family A member 1	SERPINA1
ENSBTAG00000018846	CLN5 intracellular trafficking protein	CLN5
ENSBTAG00000018913	DALR anticodon binding domain containing 3	DALRD3
ENSBTAG00000018918	NADH:ubiquinone oxidoreductase complex assembly factor 3	NDUFAF3
ENSBTAG00000019044	BAR/IMD domain containing adaptor protein 2	BAIAP2
ENSBTAG00000019096	ubiquinol-cytochrome c reductase core protein 1	UQCRC1
ENSBTAG00000019216	Tu translation elongation factor, mitochondrial	TUFM
ENSBTAG00000019234	bone morphogenetic protein 6	BMP6
ENSBTAG00000019264	ER degradation enhancing alpha-mannosidase like protein 3	EDEM3
ENSBTAG00000019274	5-aminoimidazole-4-carboxamide ribonucleotide formyltransferase/IMP cyclohydrolase	ATIC
ENSBTAG00000019289	integrin subunit alpha 2	ITGA2
ENSBTAG00000019322	hyaluronan binding protein 2	HABP2
ENSBTAG00000019353	stromal interaction molecule 2	STIM2
ENSBTAG00000019399	connector enhancer of kinase suppressor of Ras 1	CNKSR1
ENSBTAG00000019462	coenzyme Q8B	COQ8B
ENSBTAG00000019534	tRNA nucleotidyl transferase 1	TRNT1
ENSBTAG00000019536	cereblon	CRBN
ENSBTAG00000019552	progesterone receptor membrane component 1	PGRMC1
ENSBTAG00000019553	A-kinase anchoring protein 17B	AKAP17B
ENSBTAG00000019634	p53-induced death domain protein 1	PIDD1
ENSBTAG00000019689	A0A3Q1MLY2_BOVIN
ENSBTAG00000019698	transmembrane and coiled-coil domains 2	TMCO2
ENSBTAG00000019854	ATP binding cassette subfamily E member 1	ABCE1
ENSBTAG00000019891	mitochondrial ribosomal protein L40	MRPL40
ENSBTAG00000019924	DDHD domain containing 1	DDHD1
ENSBTAG00000019951	prenylcysteine oxidase 1 like	PCYOX1L
ENSBTAG00000020028	retinol binding protein 1	RBP1
ENSBTAG00000020043	Rho GTPase activating protein 17	ARHGAP17
ENSBTAG00000020059	GEN1 Holliday junction 5' flap endonuclease	GEN1
ENSBTAG00000020108	leucine zipper and EF-hand containing transmembrane protein 1	LETM1
ENSBTAG00000020371	acyl-CoA thioesterase 8	ACOT8
ENSBTAG00000020405	NADH:ubiquinone oxidoreductase subunit B9	NDUFB9
ENSBTAG00000020414	DEAH-box helicase 37	DHX37
ENSBTAG00000020431	derlin 2	DERL2
ENSBTAG00000020444	microtubule associated serine/threonine kinase 2	MAST2
ENSBTAG00000020485	arrestin beta 1	ARRB1
ENSBTAG00000020512	gap junction protein beta 1	GJB1
ENSBTAG00000020607	ATP binding cassette subfamily B member 6	ABCB6
ENSBTAG00000020610	ankyrin repeat and zinc finger peptidyl tRNA hydrolase 1	ANKZF1
ENSBTAG00000020698	methylenetetrahydrofolate reductase	MTHFR
ENSBTAG00000020721	mitochondrial ribosomal protein L55	MRPL55
ENSBTAG00000020750	ALF transcription elongation factor 2	AFF2
ENSBTAG00000020759	nicalin	NCLN
ENSBTAG00000020774	adenylate kinase 4 pseudogene	LOC539693
ENSBTAG00000020837	Rho guanine nucleotide exchange factor 16	ARHGEF16
ENSBTAG00000020894	lysosomal protein transmembrane 4 alpha	LAPTM4A
ENSBTAG00000020958	leucine rich repeat containing 8 VRAC subunit D	LRRC8D
ENSBTAG00000021035	cathepsin K	CTSK
ENSBTAG00000021096	regulator of telomere elongation helicase 1	RTEL1
ENSBTAG00000021125	nucleoporin 160	NUP160
ENSBTAG00000021130	major facilitator superfamily domain containing 10	MFSD10
ENSBTAG00000021176	cysteine rich secretory protein LCCL domain containing 2	CRISPLD2
ENSBTAG00000021188	mitochondrial ribosomal protein L16	MRPL16
ENSBTAG00000021210	hes family bHLH transcription factor 2	HES2
ENSBTAG00000021249	linker for activation of T cells	LAT
ENSBTAG00000021303	radical S-adenosyl methionine domain containing 1	RSAD1
ENSBTAG00000021337	SET binding factor 1	SBF1
ENSBTAG00000021398	mitochondrial transcription rescue factor 1	MTRES1
ENSBTAG00000021635	nudix hydrolase 17	NUDT17
ENSBTAG00000021697	platelet derived growth factor subunit B	PDGFB
ENSBTAG00000021735	polypeptide N-acetylgalactosaminyltransferase 14	GALNT14
ENSBTAG00000021776	NADH:ubiquinone oxidoreductase core subunit V1	NDUFV1
ENSBTAG00000021841	chromodomain helicase DNA binding protein 7	CHD7
ENSBTAG00000021856	R3H domain and coiled-coil containing 1 like	R3HCC1L
ENSBTAG00000021953	LARGE xylosyl- and glucuronyltransferase 1	LARGE1
ENSBTAG00000021958	granzyme A	GZMA
ENSBTAG00000021959	cell division cycle 20B	CDC20B
ENSBTAG00000021980	Ras association domain family member 8	RASSF8
ENSBTAG00000021997	intersectin 1	ITSN1
ENSBTAG00000022185	immunoglobulin mu DNA binding protein 2	IGHMBP2
ENSBTAG00000022570	prostaglandin F synthetase II-like	LOC782922
ENSBTAG00000023416	protein phosphatase 2 regulatory subunit B''alpha	PPP2R3A
ENSBTAG00000023939	cytochrome P450 family 2 subfamily C member 23	CYP2C23
ENSBTAG00000024219	transient receptor potential cation channel subfamily V member 6	TRPV6
ENSBTAG00000024756	DENN domain containing 6B	DENND6B
ENSBTAG00000025140	double C2 domain beta	DOC2B
ENSBTAG00000025320	A-kinase anchoring protein 1	AKAP1
ENSBTAG00000025340	cadherin related family member 2	CDHR2
ENSBTAG00000025425	RAB24, member RAS oncogene family	RAB24
ENSBTAG00000025450	spectrin repeat containing nuclear envelope protein 2	SYNE2
ENSBTAG00000025898	TBC1 domain family member 8	TBC1D8
ENSBTAG00000026326	sialophorin	SPN
ENSBTAG00000026356	diacylglycerol O-acyltransferase 1	DGAT1
ENSBTAG00000026660	TATA-box binding protein associated factor 12	TAF12
ENSBTAG00000026710	chromosome 2 C2orf72 homolog	C2H2orf72
ENSBTAG00000026779	lysozyme	LYZ
ENSBTAG00000026886	ATP synthase membrane subunit j	ATP5MJ
ENSBTAG00000026913	HHIP like 1	HHIPL1
ENSBTAG00000027081	ATPase phospholipid transporting 10A (putative)	ATP10A
ENSBTAG00000027181	laminin subunit alpha 3	LAMA3
ENSBTAG00000027337	cathepsin A	CTSA
ENSBTAG00000027569	amyloid beta precursor protein binding family B member 2	APBB2
ENSBTAG00000027569	large ribosomal subunit protein eL8-like	LOC132345566
ENSBTAG00000027711	Yip1 interacting factor homolog B, membrane trafficking protein	YIF1B
ENSBTAG00000027795	G elongation factor mitochondrial 1	GFM1
ENSBTAG00000027879	mitochondrial pyruvate carrier 1	MPC1
ENSBTAG00000029772	microRNA let-7a-3	MIRLET7A-3
ENSBTAG00000029913	microRNA mir-425	MIR425
ENSBTAG00000030186	ATP synthase membrane subunit K, mitochondrial	LOC101907000
ENSBTAG00000030334	amine oxidase copper containing 2	AOC2
ENSBTAG00000030484	kallikrein related peptidase 12	KLK12
ENSBTAG00000030520	proline rich basic protein 1	PROB1
ENSBTAG00000030593	raftlin, lipid raft linker 1	RFTN1
ENSBTAG00000030882	estradiol 17-beta-dehydrogenase 12-like	LOC508455
ENSBTAG00000030974	tubulin alpha 4a	TUBA4A
ENSBTAG00000031061	RNA polymerase II, I and III subunit L	POLR2L
ENSBTAG00000031327	tRNA methyltransferase 61A	TRMT61A
ENSBTAG00000031402	ASXL transcriptional regulator 1	ASXL1
ENSBTAG00000031532	dishevelled binding antagonist of beta catenin 2	DACT2
ENSBTAG00000031553	solute carrier family 49 member 3	SLC49A3
ENSBTAG00000031829	FtsJ RNA 2'-O-methyltransferase 1	FTSJ1
ENSBTAG00000032059	transglutaminase 5	TGM5
ENSBTAG00000032163	LTV1 ribosome biogenesis factor	LTV1
ENSBTAG00000032719	transferrin receptor	TFRC
ENSBTAG00000033457	cell division cycle and apoptosis regulator 1	CCAR1
ENSBTAG00000033699	cholinergic receptor muscarinic 4	CHRM4
ENSBTAG00000033886	colon, intestine and stomach enriched 1	CIST1
ENSBTAG00000034138	beta-hexosaminidase subunit beta	LOC786974
ENSBTAG00000034323	solute carrier family 2, facilitated glucose transporter member 5	LOC107131287
ENSBTAG00000034396	phosphatidylinositol glycan anchor biosynthesis class W	PIGW
ENSBTAG00000034796	testis expressed 264, ER-phagy receptor	TEX264
ENSBTAG00000037703	MICAL like 1	MICALL1
ENSBTAG00000037941	queuine tRNA-ribosyltransferase catalytic subunit 1	QTRT1
ENSBTAG00000038477	gamma-glutamyl carboxylase	GGCX
ENSBTAG00000038662	gap junction protein beta 6	GJB6
ENSBTAG00000038737	pyrimidinergic receptor P2Y6	P2RY6
ENSBTAG00000038889	Rab interacting lysosomal protein	RILP
ENSBTAG00000039153	ribosomal protein S6 kinase A4	RPS6KA4
ENSBTAG00000039160	vav guanine nucleotide exchange factor 1	VAV1
ENSBTAG00000039335	arrestin domain containing 2	ARRDC2
ENSBTAG00000040053	myosin heavy chain 6	MYH6
ENSBTAG00000040329	5-hydroxytryptamine receptor 1D	HTR1D
ENSBTAG00000040399	von Willebrand factor A domain containing 5B2	VWA5B2
ENSBTAG00000040413	carboxylesterase 3	CES3
ENSBTAG00000042507	small nucleolar RNA SNORA41	LOC112443651
ENSBTAG00000042553	small nucleolar RNA SNORD99	LOC112443669
ENSBTAG00000042711	small nucleolar RNA U2-19	LOC112444971
ENSBTAG00000042833	small nucleolar RNA SNORA33	LOC112448169
ENSBTAG00000042963	small nucleolar RNA SNORA8	LOC112444964
ENSBTAG00000043000	small nucleolar RNA SNORA1	LOC112444966
ENSBTAG00000043151	small nucleolar RNA SNORD48	LOC112443902
ENSBTAG00000043258	small nucleolar RNA SNORA18	LOC112444969
ENSBTAG00000043302	small nucleolar RNA SNORD31	LOC112444957
ENSBTAG00000043349	small nucleolar RNA U2-30	LOC112446118
ENSBTAG00000043484	small nucleolar RNA SNORA38	LOC112446869
ENSBTAG00000043512	small nucleolar RNA SNORA68	LOC112447609
ENSBTAG00000043993	chromosome 1 C21orf62 homolog	C1H21orf62
ENSBTAG00000044107	shisa like 2A	SHISAL2A
ENSBTAG00000045102	small nucleolar RNA U89	LOC112446882
ENSBTAG00000045293	small nucleolar RNA SNORA48	LOC112442824
ENSBTAG00000045309	microRNA mir-2443	MIR2443
ENSBTAG00000045530	small Cajal body-specific RNA 2	LOC112446127
ENSBTAG00000045887	dematin actin binding protein	DMTN
ENSBTAG00000045902	EPH receptor B2	EPHB2
ENSBTAG00000046019	succinate dehydrogenase complex flavoprotein subunit A	SDHA
ENSBTAG00000046263	ADAMTS like 5	ADAMTSL5
ENSBTAG00000046585	retrotransposon Gag like 1	RTL1
ENSBTAG00000046869	ribonuclease/angiogenin inhibitor 1	RNH1
ENSBTAG00000047031	WD repeat domain 5	WDR5
ENSBTAG00000047059	translocase of inner mitochondrial membrane 17A	TIMM17A
ENSBTAG00000047087	multiciliate differentiation and DNA synthesis associated cell cycle protein	MCIDAS
ENSBTAG00000047139	SREBF pathway regulator in golgi 1	SPRING1
ENSBTAG00000047265	protein phosphatase 1 regulatory inhibitor subunit 14B	PPP1R14B
ENSBTAG00000047383	ATP-binding cassette sub-family C member 4-like	LOC107131218
ENSBTAG00000047424	thyroid hormone receptor interactor 10	TRIP10
ENSBTAG00000047434	translin associated factor X	TSNAX
ENSBTAG00000047449	antimicrobial peptide NK-lysin	LOC104968634
ENSBTAG00000047594	cyclin O	CCNO
ENSBTAG00000047648	synaptotagmin 2	SYT2
ENSBTAG00000047760	dihydrouridine synthase 1 like	DUS1L
ENSBTAG00000047816	antimicrobial peptide NK-lysin	LOC100300483
ENSBTAG00000047874	pre-mRNA processing factor 38B	PRPF38B
ENSBTAG00000047958	dipeptidyl peptidase 7	DPP7
ENSBTAG00000047990	major allergen Equ c 1-like	LOC783399
ENSBTAG00000048059	transmembrane protein 86A	TMEM86A
ENSBTAG00000048098	plakophilin 3	PKP3
ENSBTAG00000048152	tubulin gamma 1	TUBG1
ENSBTAG00000048228	small nucleolar RNA host gene 12 (non-protein coding)	SNHG12
ENSBTAG00000048271	microtubule associated monooxygenase, calponin and LIM domain containing 3	MICAL3
ENSBTAG00000048737	beta-defensin 10	DEFB10
ENSBTAG00000049058	inhibin subunit beta B	INHBB
ENSBTAG00000049416	RAB20, member RAS oncogene family	RAB20
ENSBTAG00000049685	phosphatidylserine synthase 2	PTDSS2
ENSBTAG00000049724	BCL2-interacting killer (apoptosis-inducing)	BIK
ENSBTAG00000049929	lysozyme C, tracheal isozyme	LOC617219
ENSBTAG00000050127	translation machinery-associated protein 7-like	LOC112444909
ENSBTAG00000050274	ATP synthase subunit a	A0A3Q1NJ72_BOVIN
ENSBTAG00000050398	mucin 5AC, oligomeric mucus/gel-forming	MUC5AC
ENSBTAG00000051406	RNA-directed DNA polymerase	A0A3Q1MD43_BOVIN
ENSBTAG00000051586	endothelin converting enzyme 2	ECE2
ENSBTAG00000051588	tumor necrosis factor receptor superfamily member 10A	LOC784541
ENSBTAG00000051904	cytochrome P450, family 2, subfamily J	LOC530929
ENSBTAG00000052473	contactin associated protein 2	CNTNAP2
ENSBTAG00000052544	transmembrane protein 72	TMEM72
ENSBTAG00000052669	cystin 1	CYS1
ENSBTAG00000052866	T-lymphocyte surface antigen Ly-9	LOC784007
ENSBTAG00000052909	complement C8 gamma chain	C8G
ENSBTAG00000052989	frizzled class receptor 8	FZD8
ENSBTAG00000053003	glutathione peroxidase 4	GPX4
ENSBTAG00000053581	succinate receptor 1	SUCNR1
ENSBTAG00000053991	WAP domain-containing protein	A0A3Q1LTY4_BOVIN
ENSBTAG00000054103	solute carrier family 66 member 2	SLC66A2
ENSBTAG00000054188	CKLF like MARVEL transmembrane domain containing 3	CMTM3
ENSBTAG00000054628	prostate transmembrane protein, androgen induced 1	PMEPA1
ENSBTAG00000054813	A0A3Q1MKG1_BOVIN
ENSBTAG00000045857
ENSBTAG00000038283
ENSBTAG00000054003
ENSBTAG00000003225
ENSBTAG00000038080
ENSBTAG00000050785
ENSBTAG00000017681
ENSBTAG00000050862
ENSBTAG00000017496
ENSBTAG00000051752
ENSBTAG00000005029
ENSBTAG00000053536
ENSBTAG00000030674
ENSBTAG00000013027
ENSBTAG00000050891
ENSBTAG00000044443
ENSBTAG00000054382
ENSBTAG00000049740
ENSBTAG00000048511
ENSBTAG00000051720
ENSBTAG00000018902
ENSBTAG00000015521
ENSBTAG00000049066
ENSBTAG00000043250
ENSBTAG00000054645
ENSBTAG00000000745
ENSBTAG00000016592
ENSBTAG00000005634
ENSBTAG00000050824
ENSBTAG00000051212
ENSBTAG00000040277
ENSBTAG00000049561
ENSBTAG00000004421
ENSBTAG00000021318
ENSBTAG00000014669
ENSBTAG00000048969
ENSBTAG00000010555

## Sheet: Table S6
Detail of all genes in pattern D (increased expression from day 7 to day 10, then decreased expression from day 10 to day 14)
ENSEMBL_GENE_ID	Gene Name	Gene Symbol
ENSBTAG00000000149	ubiquitin specific peptidase 40	USP40
ENSBTAG00000000257	melanocortin 2 receptor accessory protein 2	MRAP2
ENSBTAG00000000277	interleukin 18	IL18
ENSBTAG00000000371	DIS3 like exosome 3'-5' exoribonuclease	DIS3L
ENSBTAG00000000644	S100 calcium binding protein A5	S100A5
ENSBTAG00000000900	leucine rich repeat containing 8 VRAC subunit C	LRRC8C
ENSBTAG00000001124	galactosylceramidase	GALC
ENSBTAG00000001163	macroH2A.2 histone	MACROH2A2
ENSBTAG00000001315	DMRT like family A1	DMRTA1
ENSBTAG00000001662	EH domain containing 3	EHD3
ENSBTAG00000001729	dual specificity phosphatase 10	DUSP10
ENSBTAG00000001864	nuclear receptor subfamily 4 group A member 3	NR4A3
ENSBTAG00000002070	kinesin light chain 3	KLC3
ENSBTAG00000002688	ATPase Na+/K+ transporting subunit beta 1	ATP1B1
ENSBTAG00000002689	NME/NM23 family member 7	NME7
ENSBTAG00000002936	paired related homeobox 2	PRRX2
ENSBTAG00000003152	putative ISG12(a) protein	IFI27
ENSBTAG00000003264	nuclear receptor subfamily 1 group H member 2	NR1H2
ENSBTAG00000003342	adenosylmethionine decarboxylase 1	AMD1
ENSBTAG00000003384	centrosomal protein 162	CEP162
ENSBTAG00000003479	matrilin 1	MATN1
ENSBTAG00000003650	nuclear receptor subfamily 4 group A member 2	NR4A2
ENSBTAG00000003910	SH2 domain containing 4B	SH2D4B
ENSBTAG00000004034	sestrin 3	SESN3
ENSBTAG00000004175	4-hydroxyphenylpyruvate dioxygenase	HPD
ENSBTAG00000004283	PPFIA binding protein 1	PPFIBP1
ENSBTAG00000004347	adhesion G protein-coupled receptor F5	ADGRF5
ENSBTAG00000004492	SWT1 RNA endoribonuclease homolog	SWT1
ENSBTAG00000004625	glycogen phosphorylase B	PYGB
ENSBTAG00000004852	pleckstrin homology domain containing O1	PLEKHO1
ENSBTAG00000005738	ATPase phospholipid transporting 8B1	ATP8B1
ENSBTAG00000006648	Coiled-coil domain containing 3	F1MCW1_BOVIN
ENSBTAG00000006828	Rap guanine nucleotide exchange factor 3	RAPGEF3
ENSBTAG00000006951	LIM domain only 2	LMO2
ENSBTAG00000007177	epithelial membrane protein 2	EMP2
ENSBTAG00000007214	elongation factor for RNA polymerase II 2	ELL2
ENSBTAG00000007244	nidogen 1	NID1
ENSBTAG00000007288	cyclin dependent kinase 19	CDK19
ENSBTAG00000007429	SPNS lysolipid transporter 2, sphingosine-1-phosphate	SPNS2
ENSBTAG00000007881	interferon-induced protein with tetratricopeptide repeats 1	LOC100139670
ENSBTAG00000007979	transportin 1	TNPO1
ENSBTAG00000008471	MX dynamin like GTPase 2	MX2
ENSBTAG00000008596	prickle planar cell polarity protein 1	PRICKLE1
ENSBTAG00000008816	tripartite motif containing 2	TRIM2
ENSBTAG00000009302	regulator of calcineurin 2	RCAN2
ENSBTAG00000009701	interleukin 25	IL25
ENSBTAG00000009933	deltex E3 ubiquitin ligase 3L	DTX3L
ENSBTAG00000010198	activating transcription factor 7 interacting protein 2	ATF7IP2
ENSBTAG00000010809	HID1 domain containing	HID1
ENSBTAG00000010821	alkaline ceramidase 2	ACER2
ENSBTAG00000010868	siah E3 ubiquitin protein ligase 1	SIAH1
ENSBTAG00000011103	solute carrier family 8 member B1	SLC8B1
ENSBTAG00000011182	PDZ and LIM domain 1	PDLIM1
ENSBTAG00000011305	A0AAA9SWI5_BOVIN
ENSBTAG00000011820	death associated protein kinase 2	DAPK2
ENSBTAG00000011857	protein phosphatase, Mg2+/Mn2+ dependent 1H	PPM1H
ENSBTAG00000012394	coiled-coil domain containing 85A	CCDC85A
ENSBTAG00000012406	Z-DNA binding protein 1	ZBP1
ENSBTAG00000012543	ectodysplasin A	EDA
ENSBTAG00000012804	receptor accessory protein 5	REEP5
ENSBTAG00000013294	dual specificity tyrosine phosphorylation regulated kinase 3	DYRK3
ENSBTAG00000013420	fibronectin type III and SPRY domain containing 1 like	FSD1L
ENSBTAG00000014140	ATPase Na+/K+ transporting subunit beta 3	ATP1B3
ENSBTAG00000014296	NCCRP1, F-box associated domain containing	NCCRP1
ENSBTAG00000014463	calcium/calmodulin dependent protein kinase II delta	CAMK2D
ENSBTAG00000014575	collagen type IV alpha 5 chain	COL4A5
ENSBTAG00000014628	2'-5'-oligoadenylate synthetase 2	OAS2
ENSBTAG00000014683	apolipoprotein B mRNA editing enzyme catalytic subunit 1	APOBEC1
ENSBTAG00000014707	ISG15 ubiquitin like modifier	ISG15
ENSBTAG00000015119	SIK family kinase 3	SIK3
ENSBTAG00000015190	regulator of MON1-CCZ1	RMC1
ENSBTAG00000015313	CEA cell adhesion molecule 19	CEACAM19
ENSBTAG00000015351	serine/threonine/tyrosine kinase 1	STYK1
ENSBTAG00000015655	amyloid beta precursor protein binding family B member 1	APBB1
ENSBTAG00000015961	tetraspanin 2	TSPAN2
ENSBTAG00000015994	leucine rich repeat containing 63	LRRC63
ENSBTAG00000016250	AKT interacting protein	AKTIP
ENSBTAG00000016355	UV radiation resistance associated	UVRAG
ENSBTAG00000016374	opioid growth factor receptor like 1	OGFRL1
ENSBTAG00000016467	solute carrier family 22 member 17	SLC22A17
ENSBTAG00000016679	electron transfer flavoprotein dehydrogenase	ETFDH
ENSBTAG00000016709	5'-nucleotidase, cytosolic IIIA	NT5C3A
ENSBTAG00000016775	solute carrier family 27 member 1	SLC27A1
ENSBTAG00000017260	phosphodiesterase 3A	PDE3A
ENSBTAG00000017670	guanylate-binding protein 1	LOC511531
ENSBTAG00000017830	RNA binding motif single stranded interacting protein 2	RBMS2
ENSBTAG00000018430	gamma-secretase activating protein	GSAP
ENSBTAG00000018644	PDZ domain containing ring finger 3	PDZRN3
ENSBTAG00000018690	RNA polymerase II associated protein 3	RPAP3
ENSBTAG00000018731	putative protein FAM172B	LOC524181
ENSBTAG00000019018	interferon-induced transmembrane protein 3	LOC112441484
ENSBTAG00000019331	katanin catalytic subunit A1 like 2	KATNAL2
ENSBTAG00000019385	sodium voltage-gated channel alpha subunit 3	SCN3A
ENSBTAG00000020190	kringle containing transmembrane protein 2	KREMEN2
ENSBTAG00000020527	isocitrate dehydrogenase (NADP(+)) 1	IDH1
ENSBTAG00000020536	HECT and RLD domain containing E3 ubiquitin protein ligase family member 6	HERC6
ENSBTAG00000020632	NAD(P)H quinone dehydrogenase 1	NQO1
ENSBTAG00000021127	G protein subunit alpha 14	GNA14
ENSBTAG00000021231	potassium channel tetramerization domain containing 2	KCTD2
ENSBTAG00000021252	transmembrane protein 35A	TMEM35A
ENSBTAG00000021746	annexin A5	ANXA5
ENSBTAG00000023426	Fas apoptotic inhibitory molecule	FAIM
ENSBTAG00000025856	junction mediating and regulatory protein, p53 cofactor	JMY
ENSBTAG00000031750	placenta associated 8 B	PLAC8B
ENSBTAG00000032265	receptor transporter protein 4	RTP4
ENSBTAG00000032331	solute carrier family 48 member 1	SLC48A1
ENSBTAG00000032548	syntabulin	SYBU
ENSBTAG00000032881	solute carrier organic anion transporter family member 5A1	SLCO5A1
ENSBTAG00000037795	cytochrome P450 family 2 subfamily C member 87	CYP2C87
ENSBTAG00000038384	keratin 5	KRT5
ENSBTAG00000038700	family with sequence similarity 124 member B	FAM124B
ENSBTAG00000038733	embryonal Fyn-associated substrate	EFS
ENSBTAG00000039285	casein kinase I	LOC100138998
ENSBTAG00000039466	cerebellar degeneration related protein 2 like	CDR2L
ENSBTAG00000039861	2',5'-oligoadenylate synthetase 1, 40/46kDa	OAS1Y
ENSBTAG00000040340	pregnancy-associated glycoprotein 21	PAG21
ENSBTAG00000044009	protein phosphatase 1 regulatory inhibitor subunit 1C	PPP1R1C
ENSBTAG00000044050	XK related 4	XKR4
ENSBTAG00000046943	oncomodulin	OCM
ENSBTAG00000047330	fatty acid binding protein 5	FABP5
ENSBTAG00000048032	olfactory receptor 10V1	LOC527077
ENSBTAG00000048366	syntaphilin	SNPH
ENSBTAG00000048377	TMPRSS11B N terminal-like	TMPRSS11BNL
ENSBTAG00000052504	KLF transcription factor 2	KLF2
ENSBTAG00000054829	coiled-coil domain-containing protein 3-like	LOC112447011
ENSBTAG00000054993	testis expressed 49	TEX49
ENSBTAG00000054302
ENSBTAG00000050020
ENSBTAG00000052883
ENSBTAG00000049137
ENSBTAG00000046193
ENSBTAG00000053173
ENSBTAG00000052486
ENSBTAG00000052741
ENSBTAG00000053343
ENSBTAG00000053905
ENSBTAG00000020939
ENSBTAG00000050582
ENSBTAG00000050432
ENSBTAG00000017233
ENSBTAG00000053807
ENSBTAG00000016847
ENSBTAG00000046619

## Sheet: Table S7
Detail of all genes in pattern E (decreased expression from day 7 to day 14)
ENSEMBL_GENE_ID	Gene Name	Gene Symbol
ENSBTAG00000000015	FAD dependent oxidoreductase domain containing 2	FOXRED2
ENSBTAG00000000106	divergent protein kinase domain 1C	DIPK1C
ENSBTAG00000000284	N-acetylated alpha-linked acidic dipeptidase 2	NAALAD2
ENSBTAG00000000542	cilia and flagella associated protein 36	CFAP36
ENSBTAG00000000813	homer scaffold protein 3	HOMER3
ENSBTAG00000000841	leucine zipper tumor suppressor 1	LZTS1
ENSBTAG00000001013	solute carrier family 30 member 5	SLC30A5
ENSBTAG00000001078	sarcalumenin	SRL
ENSBTAG00000001257	ATP/GTP binding carboxypeptidase 1	AGTPBP1
ENSBTAG00000001545	solute carrier family 34 member 2	SLC34A2
ENSBTAG00000001675	inositol-trisphosphate 3-kinase A	ITPKA
ENSBTAG00000001748	tripartite motif containing 45	TRIM45
ENSBTAG00000002007	proteoglycan 3	LOC783660
ENSBTAG00000002175	SRSF protein kinase 2	SRPK2
ENSBTAG00000002412	cytochrome b5 type B	CYB5B
ENSBTAG00000002472	caspase 9	CASP9
ENSBTAG00000002564	discs large MAGUK scaffold protein 4	DLG4
ENSBTAG00000003081	RWD domain containing 4	RWDD4
ENSBTAG00000003256	translocase of outer mitochondrial membrane 34	TOMM34
ENSBTAG00000003345	FAT atypical cadherin 4	FAT4
ENSBTAG00000003499	ectonucleotide pyrophosphatase/phosphodiesterase 4	ENPP4
ENSBTAG00000003506	STEAP2 metalloreductase	STEAP2
ENSBTAG00000003840	guanylate cyclase 1 soluble subunit beta 1	GUCY1B1
ENSBTAG00000003986	CXXC finger protein 5	CXXC5
ENSBTAG00000004367	coenzyme Q10A	COQ10A
ENSBTAG00000004413	Rho related BTB domain containing 3	RHOBTB3
ENSBTAG00000004414	solute carrier family 30 member 10	SLC30A10
ENSBTAG00000004475	cyclin dependent kinase 5 regulatory subunit 1	CDK5R1
ENSBTAG00000004498	estrogen receptor 2	ESR2
ENSBTAG00000004555	LDL receptor related protein 2	LRP2
ENSBTAG00000004680	solute carrier family 13 member 5	SLC13A5
ENSBTAG00000004777	S100 calcium binding protein B	S100B
ENSBTAG00000004842	ring finger and SPRY domain containing 1	RSPRY1
ENSBTAG00000004849	immunoglobulin superfamily member 3	IGSF3
ENSBTAG00000004860	solute carrier family 27 member 6	SLC27A6
ENSBTAG00000004948	LRAT domain containing 1	LRATD1
ENSBTAG00000005140	NBL1, DAN family BMP antagonist	NBL1
ENSBTAG00000005458	TBC1 domain family member 24	TBC1D24
ENSBTAG00000005475	TRPM8 channel associated factor 2	TCAF2
ENSBTAG00000005810	PDZ domain containing 1	PDZK1
ENSBTAG00000006574	ADP ribosylation factor like GTPase 8A	ARL8A
ENSBTAG00000006730	sushi domain containing 2	SUSD2
ENSBTAG00000006762	SH3 domain containing ring finger 2	SH3RF2
ENSBTAG00000006901	nipsnap homolog 3A	NIPSNAP3A
ENSBTAG00000007125	arylformamidase	AFMID
ENSBTAG00000007149	NYN domain and retroviral integrase containing	NYNRIN
ENSBTAG00000007319	jagged canonical Notch ligand 2	JAG2
ENSBTAG00000007577	UBX domain protein 7	UBXN7
ENSBTAG00000007593	axin interactor, dorsalization associated	AIDA
ENSBTAG00000007841	WT1 interacting protein	WTIP
ENSBTAG00000007876	mitogen-activated protein kinase 8	MAPK8
ENSBTAG00000007898	cytochrome b reductase 1	CYBRD1
ENSBTAG00000008160	membrane bound O-acyltransferase domain containing 2	MBOAT2
ENSBTAG00000008269	ring finger protein 149	RNF149
ENSBTAG00000008306	makorin ring finger protein 1	MKRN1
ENSBTAG00000008313	KLF transcription factor 15	KLF15
ENSBTAG00000008419	phosphodiesterase 2A	PDE2A
ENSBTAG00000008462	family with sequence similarity 43 member A	FAM43A
ENSBTAG00000008467	HEN methyltransferase 1	HENMT1
ENSBTAG00000008728	myocardin related transcription factor B	MRTFB
ENSBTAG00000009111	leucine rich repeat neuronal 2	LRRN2
ENSBTAG00000009145	solute carrier family 7 member 4	SLC7A4
ENSBTAG00000009155	sodium voltage-gated channel alpha subunit 5	SCN5A
ENSBTAG00000009568	KN motif and ankyrin repeat domains 2	KANK2
ENSBTAG00000009639	sphingomyelin phosphodiesterase 3	SMPD3
ENSBTAG00000009679	pleckstrin homology and RhoGEF domain containing G1	PLEKHG1
ENSBTAG00000009959	solute carrier family 6 member 8	SLC6A8
ENSBTAG00000010060	solute carrier family 43 member 3	SLC43A3
ENSBTAG00000010167	testis expressed 14, intercellular bridge forming factor	TEX14
ENSBTAG00000010244	chloride intracellular channel 5	CLIC5
ENSBTAG00000010641	aph-1 homolog B, gamma-secretase subunit	APH1B
ENSBTAG00000010801	carboxymethylenebutenolidase homolog	CMBL
ENSBTAG00000010820	Wnt family member 11	WNT11
ENSBTAG00000010906	ribosomal protein S6 kinase A5	RPS6KA5
ENSBTAG00000011102	two pore segment channel 1	TPCN1
ENSBTAG00000011507	nucleoporin 88	NUP88
ENSBTAG00000011677	H1.2 linker histone, cluster member	H1-2
ENSBTAG00000011832	aldehyde dehydrogenase 18 family member A1	ALDH18A1
ENSBTAG00000011841	tectonic family member 3	TCTN3
ENSBTAG00000012193	tetratricopeptide repeat domain 28	TTC28
ENSBTAG00000012299	RALBP1 associated Eps domain containing 1	REPS1
ENSBTAG00000012302	reticulon 4 receptor like 1	RTN4RL1
ENSBTAG00000012391	MINDY lysine 48 deubiquitinase 2	MINDY2
ENSBTAG00000012621	reticulon 4 receptor like 2	RTN4RL2
ENSBTAG00000012674	CNKSR family member 3	CNKSR3
ENSBTAG00000012724	ajuba LIM protein	AJUBA
ENSBTAG00000013145	DDHD domain containing 2	DDHD2
ENSBTAG00000013204	ATPase 13A3	ATP13A3
ENSBTAG00000013266	polyamine modulated factor 1 binding protein 1	PMFBP1
ENSBTAG00000013465	neurexophilin and PC-esterase domain family member 3	NXPE3
ENSBTAG00000013492	protein kinase AMP-activated non-catalytic subunit gamma 3	PRKAG3
ENSBTAG00000013550	protein kinase C gamma	PRKCG
ENSBTAG00000013744	synaptopodin	SYNPO
ENSBTAG00000013912	thioredoxin reductase 1	TXNRD1
ENSBTAG00000014126	unk like zinc finger	UNKL
ENSBTAG00000014239	cyclin B1	CCNB1
ENSBTAG00000014438	SS18L1 subunit of BAF chromatin remodeling complex	SS18L1
ENSBTAG00000014454	proline rich 12	PRR12
ENSBTAG00000014972	prostaglandin E receptor 4	PTGER4
ENSBTAG00000015368	septin 4	SEPTIN4
ENSBTAG00000015406	zinc finger protein 750	ZNF750
ENSBTAG00000015926	actin binding LIM protein family member 2	ABLIM2
ENSBTAG00000016220	WAS/WASL interacting protein family member 3	WIPF3
ENSBTAG00000016629	adenylate cyclase 9	ADCY9
ENSBTAG00000016963	ADAM metallopeptidase with thrombospondin type 1 motif 6	ADAMTS6
ENSBTAG00000016982	mucolipin TRP cation channel 3	MCOLN3
ENSBTAG00000017118	family with sequence similarity 8 member A1	FAM8A1
ENSBTAG00000017167	lecithin retinol acyltransferase	LRAT
ENSBTAG00000017354	MAGUK p55 scaffold protein 7	MPP7
ENSBTAG00000017363	spermidine/spermine N1-acetyltransferase 1	SAT1
ENSBTAG00000017375	family with sequence similarity 241 member A	FAM241A
ENSBTAG00000017537	prostaglandin I2 synthase	PTGIS
ENSBTAG00000017690	carnosine synthase 1	CARNS1
ENSBTAG00000018016	nuclear protein 1, transcriptional regulator	NUPR1
ENSBTAG00000018033	phosphatidylinositol-5-phosphate 4-kinase type 2 alpha	PIP4K2A
ENSBTAG00000018252	arrestin domain containing 4	ARRDC4
ENSBTAG00000018254	cyclin dependent kinase inhibitor 1B	CDKN1B
ENSBTAG00000018474	interleukin 6 receptor	IL6R
ENSBTAG00000018518	RAS like family 10 member B	RASL10B
ENSBTAG00000018530	tubulin alpha 8	TUBA8
ENSBTAG00000018570	short chain dehydrogenase/reductase family 16C member 5	SDR16C5
ENSBTAG00000018767	receptor transporter protein 3	RTP3
ENSBTAG00000019138	kinesin family member 3C	KIF3C
ENSBTAG00000019194	shieldin complex subunit 2	SHLD2
ENSBTAG00000019229	transmembrane protein 144	TMEM144
ENSBTAG00000019302	BCL2 apoptosis regulator	BCL2
ENSBTAG00000019679	spectrin repeat containing nuclear envelope family member 4	SYNE4
ENSBTAG00000019707	GATA binding protein 2	GATA2
ENSBTAG00000019820	RAB9B, member RAS oncogene family	RAB9B
ENSBTAG00000019980	diacylglycerol kinase iota	DGKI
ENSBTAG00000020233	coiled-coil domain containing 186	CCDC186
ENSBTAG00000020252	neuroligin 2	NLGN2
ENSBTAG00000020880	armadillo like helical domain containing 4	ARMH4
ENSBTAG00000020904	Janus kinase 3	JAK3
ENSBTAG00000021002	acid phosphatase 2, lysosomal	ACP2
ENSBTAG00000021019	solute carrier family 30 member 4	SLC30A4
ENSBTAG00000021072	dystrobrevin beta	DTNB
ENSBTAG00000021119	cripto, EGF-CFC family member	CRIPTO
ENSBTAG00000021310	collagen type IV alpha 4 chain	COL4A4
ENSBTAG00000021316	collagen type IV alpha 3 chain	COL4A3
ENSBTAG00000021566	paired box 2	PAX2
ENSBTAG00000021594	tudor and KH domain containing	TDRKH
ENSBTAG00000021717	bradykinin receptor B2	BDKRB2
ENSBTAG00000021829	ganglioside GM2 activator	GM2A
ENSBTAG00000021830	ectonucleotide pyrophosphatase/phosphodiesterase 1	ENPP1
ENSBTAG00000021941	dipeptidyl peptidase like 6	DPP6
ENSBTAG00000022886	ryanodine receptor 2	RYR2
ENSBTAG00000023736	CDC42 effector protein 3	CDC42EP3
ENSBTAG00000026461	calcium voltage-gated channel subunit alpha1 H	CACNA1H
ENSBTAG00000027386	SRY-box transcription factor 12	SOX12
ENSBTAG00000030690	Rap associating with DIL domain	RADIL
ENSBTAG00000031439	cell division cycle 14A	CDC14A
ENSBTAG00000032084	G protein-coupled receptor 183	GPR183
ENSBTAG00000033621	single-pass membrane protein with coiled-coil domains 4	SMCO4
ENSBTAG00000033749	tomoregulin-1-like	LOC786332
ENSBTAG00000036101	kynurenine aminotransferase 1	KYAT1
ENSBTAG00000037489	CGRP receptor component	CRCP
ENSBTAG00000038079	chromosome 16 C1orf21 homolog	C16H1orf21
ENSBTAG00000038810	surfactant associated 2	SFTA2
ENSBTAG00000039719	phosphoglycerate dehydrogenase	PHGDH
ENSBTAG00000040147	synapse differentiation inducing 1	SYNDIG1
ENSBTAG00000040392	uncharacterized LOC509649	MGC139164
ENSBTAG00000043971	notch receptor 3	NOTCH3
ENSBTAG00000044047	SKI/DACH domain containing 1	SKIDA1
ENSBTAG00000044155	B-box and SPRY domain containing	BSPRY
ENSBTAG00000044160	methylcrotonyl-CoA carboxylase subunit 2	MCCC2
ENSBTAG00000045877	TSC22 domain family member 3	TSC22D3
ENSBTAG00000046283	putative teratocarcinoma-derived growth factor 3	LOC101906048
ENSBTAG00000046547	cell death inducing DFFA like effector a	CIDEA
ENSBTAG00000046773	mucolipin TRP cation channel 2	MCOLN2
ENSBTAG00000047676	proline dehydrogenase 1	PRODH
ENSBTAG00000047707	major histocompatibility complex, class II, DO beta	BOLA-DOB
ENSBTAG00000048631	TIAM Rac1 associated GEF 1	TIAM1
ENSBTAG00000049400	lymphocyte antigen 6 family member L	LY6L
ENSBTAG00000011045
ENSBTAG00000012425
ENSBTAG00000017839
ENSBTAG00000054623
ENSBTAG00000051534
ENSBTAG00000051140
ENSBTAG00000054933
ENSBTAG00000020853
ENSBTAG00000055199
ENSBTAG00000048887
ENSBTAG00000009231
ENSBTAG00000052317

## Sheet: Table S8
Detail of all genes in pattern F (decreased expression from day 7 to day 10, then no change from day 10 to day 14)
ENSEMBL_GENE_ID	Gene Name	Gene Symbol
ENSBTAG00000000025	RAB6A, member RAS oncogene family	RAB6A
ENSBTAG00000000039	sirtuin 7	SIRT7
ENSBTAG00000000053	filamin A interacting protein 1	FILIP1
ENSBTAG00000000197	tRNA methyltransferase 10A	TRMT10A
ENSBTAG00000000231	bone morphogenetic protein receptor type 1A	BMPR1A
ENSBTAG00000000250	haloacid dehalogenase like hydrolase domain containing 3	HDHD3
ENSBTAG00000000251	aminolevulinate dehydratase	ALAD
ENSBTAG00000000271	meiosis specific nuclear structural 1	MNS1
ENSBTAG00000000286	phosphofructokinase, muscle	PFKM
ENSBTAG00000000312	glutamate ionotropic receptor NMDA type subunit associated protein 1	GRINA
ENSBTAG00000000341	isochorismatase domain containing 1	ISOC1
ENSBTAG00000000362	SPG11 vesicle trafficking associated, spatacsin	SPG11
ENSBTAG00000000385	zinc finger and BTB domain containing 18	ZBTB18
ENSBTAG00000000399	nanos C2HC-type zinc finger 3	NANOS3
ENSBTAG00000000436	TNF alpha induced protein 3	TNFAIP3
ENSBTAG00000000448	3-hydroxybutyrate dehydrogenase 1	BDH1
ENSBTAG00000000565	regulatory factor X7	RFX7
ENSBTAG00000000625	SMAD family member 6	SMAD6
ENSBTAG00000000630	LSM14A mRNA processing body assembly factor	LSM14A
ENSBTAG00000000662	transcription factor 20	TCF20
ENSBTAG00000000695	ubiquitin associated protein 2	UBAP2
ENSBTAG00000000704	glucuronidase beta	GUSB
ENSBTAG00000000736	LDL receptor related protein 8	LRP8
ENSBTAG00000000803	zinc finger protein 667	ZNF667
ENSBTAG00000001000	carbonic anhydrase 13	CA13
ENSBTAG00000001004	endothelial cell adhesion molecule	ESAM
ENSBTAG00000001016	N-alpha-acetyltransferase 35, NatC auxiliary subunit	NAA35
ENSBTAG00000001022	amidohydrolase domain containing 2	AMDHD2
ENSBTAG00000001107	calcyclin binding protein	CACYBP
ENSBTAG00000001112	spermine oxidase	SMOX
ENSBTAG00000001134	serrate, RNA effector molecule	SRRT
ENSBTAG00000001174	mitochondrial ribosomal protein L15	MRPL15
ENSBTAG00000001231	cadherin related family member 1	CDHR1
ENSBTAG00000001254	ankyrin repeat domain 46	ANKRD46
ENSBTAG00000001407	adaptor related protein complex 3 subunit sigma 2	AP3S2
ENSBTAG00000001410	GRAM domain containing 1B	GRAMD1B
ENSBTAG00000001473	ARVCF delta catenin family member	ARVCF
ENSBTAG00000001478	desumoylating isopeptidase 2	DESI2
ENSBTAG00000001481	immunoglobulin superfamily member 9	IGSF9
ENSBTAG00000001497	muscle RAS oncogene homolog	MRAS
ENSBTAG00000001514	ankyrin repeat and SOCS box containing 11	ASB11
ENSBTAG00000001564	phosphodiesterase 4D interacting protein	PDE4DIP
ENSBTAG00000001644	midasin AAA ATPase 1	MDN1
ENSBTAG00000001671	RTF1 homolog, Paf1/RNA polymerase II complex component	RTF1
ENSBTAG00000001700	cell division cycle 42	CDC42
ENSBTAG00000001706	solute carrier family 9 member A2	SLC9A2
ENSBTAG00000001711	BLOC-1 related complex subunit 6	BORCS6
ENSBTAG00000001735	ADAM metallopeptidase domain 11	ADAM11
ENSBTAG00000001740	hyaluronan and proteoglycan link protein 3	HAPLN3
ENSBTAG00000001741	DLG associated protein 4	DLGAP4
ENSBTAG00000001796	cation channel sperm associated auxiliary subunit delta	CATSPERD
ENSBTAG00000001843	WW domain binding protein 1	WBP1
ENSBTAG00000001858	voltage-dependent anion-selective channel protein 2-like pseudogene	LOC784294
ENSBTAG00000001877	high mobility group nucleosome binding domain 5	HMGN5
ENSBTAG00000001908	dihydrolipoamide dehydrogenase	DLD
ENSBTAG00000001937	anaphase promoting complex subunit 11	ANAPC11
ENSBTAG00000001941	semaphorin 4D	SEMA4D
ENSBTAG00000001942	sorting nexin 27	SNX27
ENSBTAG00000001950	retinol dehydrogenase 11	RDH11
ENSBTAG00000001979	TATA-box binding protein associated factor 7 like	TAF7L
ENSBTAG00000002028	divergent protein kinase domain 1A	DIPK1A
ENSBTAG00000002044	sirtuin 3	SIRT3
ENSBTAG00000002052	procollagen-lysine,2-oxoglutarate 5-dioxygenase 1	PLOD1
ENSBTAG00000002055	ZFP28 zinc finger protein	ZFP28
ENSBTAG00000002058	anti-silencing function 1A histone chaperone	ASF1A
ENSBTAG00000002068	transgelin 2	TAGLN2
ENSBTAG00000002078	lysine demethylase 4A	KDM4A
ENSBTAG00000002086	pre-mRNA processing factor 4B	PRPF4B
ENSBTAG00000002113	zinc finger protein 41	ZNF41
ENSBTAG00000002116	zinc finger CCHC-type containing 3	ZCCHC3
ENSBTAG00000002126	6-phosphofructo-2-kinase/fructose-2,6-biphosphatase 2	PFKFB2
ENSBTAG00000002226	F-box protein 31	FBXO31
ENSBTAG00000002249	N-acetylated alpha-linked acidic dipeptidase like 1	NAALADL1
ENSBTAG00000002279	LUC7 like 3 pre-mRNA splicing factor	LUC7L3
ENSBTAG00000002281	zinc finger protein 354C	ZNF354C
ENSBTAG00000002299	SEL1L family member 3	SEL1L3
ENSBTAG00000002311	receptor accessory protein 6	REEP6
ENSBTAG00000002352	golgi associated, gamma adaptin ear containing, ARF binding protein 2	GGA2
ENSBTAG00000002393	chromosome 23 C6orf89 homolog	C23H6orf89
ENSBTAG00000002402	insulin like growth factor 2 receptor	IGF2R
ENSBTAG00000002417	RAB30, member RAS oncogene family	RAB30
ENSBTAG00000002460	actin like 6A	ACTL6A
ENSBTAG00000002476	DnaJ heat shock protein family (Hsp40) member C16	DNAJC16
ENSBTAG00000002477	mitochondrial rRNA methyltransferase 2	MRM2
ENSBTAG00000002481	hydroxyacylglutathione hydrolase like	HAGHL
ENSBTAG00000002487	ubiquitin protein ligase E3A	UBE3A
ENSBTAG00000002503	BSCL2 lipid droplet biogenesis associated, seipin	BSCL2
ENSBTAG00000002534	eukaryotic translation elongation factor 1 epsilon 1	EEF1E1
ENSBTAG00000002555	PDZK1 interacting protein 1	PDZK1IP1
ENSBTAG00000002562	PRA1 domain family member 2	PRAF2
ENSBTAG00000002573	ubiquitin like modifier activating enzyme 2	UBA2
ENSBTAG00000002578	zinc finger MYND-type containing 11	ZMYND11
ENSBTAG00000002599	mitochondria localized glutamic acid rich protein	MGARP
ENSBTAG00000002626	Rho GTPase activating protein 6	ARHGAP6
ENSBTAG00000002631	sodium channel epithelial 1 subunit alpha	SCNN1A
ENSBTAG00000002657	NFKB inhibitor interacting Ras like 2	NKIRAS2
ENSBTAG00000002669	Ras association domain family member 4	RASSF4
ENSBTAG00000002676	SUMO1 activating enzyme subunit 1	SAE1
ENSBTAG00000002728	AT-rich interaction domain 1B	ARID1B
ENSBTAG00000002742	mutS homolog 2	MSH2
ENSBTAG00000002745	apurinic/apyrimidinic endodeoxyribonuclease 1	APEX1
ENSBTAG00000002751	V-set and transmembrane domain containing 5	VSTM5
ENSBTAG00000002767	G protein subunit beta 4	GNB4
ENSBTAG00000002783	prenylcysteine oxidase 1	PCYOX1
ENSBTAG00000002792	fucosyltransferase 11	FUT11
ENSBTAG00000002795	natural killer cell triggering receptor	NKTR
ENSBTAG00000002798	nucleic acid binding protein 2	NABP2
ENSBTAG00000002828	ring finger protein 185	RNF185
ENSBTAG00000002835	SMAD family member 1	SMAD1
ENSBTAG00000002837	torsin family 1 member B	TOR1B
ENSBTAG00000002847	D-2-hydroxyglutarate dehydrogenase	D2HGDH
ENSBTAG00000002848	chromosome 16 C1orf74 homolog	C16H1orf74
ENSBTAG00000002849	interferon regulatory factor 6	IRF6
ENSBTAG00000002920	lysine acetyltransferase 6B	KAT6B
ENSBTAG00000002923	C-X3-C motif chemokine receptor 1	CX3CR1
ENSBTAG00000002949	chromobox 1	CBX1
ENSBTAG00000002959	leucine rich repeats and calponin homology domain containing 1	LRCH1
ENSBTAG00000002970	integrator complex subunit 6	INTS6
ENSBTAG00000003033	growth arrest and DNA damage inducible gamma	GADD45G
ENSBTAG00000003044	spindlin 1	SPIN1
ENSBTAG00000003062	FHF complex subunit HOOK interacting protein 2A	FHIP2A
ENSBTAG00000003075	dishevelled segment polarity protein 2	DVL2
ENSBTAG00000003083	solute carrier family 50 member 1	SLC50A1
ENSBTAG00000003124	major facilitator superfamily domain containing 14B	MFSD14B
ENSBTAG00000003144	multiple C2 and transmembrane domain containing 1	MCTP1
ENSBTAG00000003160	leucine rich repeats and calponin homology domain containing 4	LRCH4
ENSBTAG00000003161	ybeY metalloendoribonuclease	YBEY
ENSBTAG00000003177	solute carrier family 25 member 33	SLC25A33
ENSBTAG00000003180	transmembrane protein 201	TMEM201
ENSBTAG00000003191	fascin actin-bundling protein 1	FSCN1
ENSBTAG00000003232	RAB29, member RAS oncogene family	RAB29
ENSBTAG00000003237	IQ motif and Sec7 domain ArfGEF 1	IQSEC1
ENSBTAG00000003334	ArfGAP with dual PH domains 2	ADAP2
ENSBTAG00000003338	leucine rich repeat and coiled-coil centrosomal protein 1	LRRCC1
ENSBTAG00000003366	RNA sensor RIG-I	RIGI
ENSBTAG00000003422	sorting nexin 5	SNX5
ENSBTAG00000003425	mitochondrial genome maintenance exonuclease 1	MGME1
ENSBTAG00000003443	ubiquitin specific peptidase 46	USP46
ENSBTAG00000003460	transcription elongation factor A1	TCEA1
ENSBTAG00000003491	solute carrier family 25 member 23	SLC25A23
ENSBTAG00000003500	DDB1 and CUL4 associated factor 7	DCAF7
ENSBTAG00000003514	heat shock transcription factor 4	HSF4
ENSBTAG00000003516	TM2 domain containing 2	TM2D2
ENSBTAG00000003552	mediator complex subunit 17	MED17
ENSBTAG00000003556	zinc finger FYVE-type containing 21	ZFYVE21
ENSBTAG00000003566	ADP ribosylation factor interacting protein 2	ARFIP2
ENSBTAG00000003601	zinc finger matrin-type 1	ZMAT1
ENSBTAG00000003606	GLI family zinc finger 4	GLI4
ENSBTAG00000003634	CDGSH iron sulfur domain 1	CISD1
ENSBTAG00000003636	lipase A, lysosomal acid type	LIPA
ENSBTAG00000003667	talin 2	TLN2
ENSBTAG00000003692	uncoupling protein 2	UCP2
ENSBTAG00000003693	Sad1 and UNC84 domain containing 2	SUN2
ENSBTAG00000003696	BICD family like cargo adaptor 1	BICDL1
ENSBTAG00000003733	transmembrane 4 L six family member 5	TM4SF5
ENSBTAG00000003748	CCR4-NOT transcription complex subunit 2	CNOT2
ENSBTAG00000003757	DnaJ heat shock protein family (Hsp40) member A2	DNAJA2
ENSBTAG00000003762	G protein subunit beta 5	GNB5
ENSBTAG00000003766	biogenesis of lysosomal organelles complex 1 subunit 4	BLOC1S4
ENSBTAG00000003773	solute carrier family 25 member 13	SLC25A13
ENSBTAG00000003817	ring finger protein 25	RNF25
ENSBTAG00000003818	progastricsin	PGC
ENSBTAG00000003886	binder of sperm 3	BSP3
ENSBTAG00000003901	DNA methyltransferase 3 beta	DNMT3B
ENSBTAG00000003929	PHD finger protein 10	PHF10
ENSBTAG00000003941	adaptor related protein complex 1 associated regulatory protein	AP1AR
ENSBTAG00000003997	ubiquitin conjugating enzyme E2 D4 (putative)	UBE2D4
ENSBTAG00000004014	fibulin 2	FBLN2
ENSBTAG00000004018	diacylglycerol kinase alpha	DGKA
ENSBTAG00000004063	plasma serine protease inhibitor	LOC338050
ENSBTAG00000004077	tyrosine 3-monooxygenase/tryptophan 5-monooxygenase activation protein gamma	YWHAG
ENSBTAG00000004098	acidic residue methyltransferase 1	ARMT1
ENSBTAG00000004117	5-azacytidine induced 2	AZI2
ENSBTAG00000004131	RAP2C, member of RAS oncogene family	RAP2C
ENSBTAG00000004184	WD repeat, sterile alpha motif and U-box domain containing 1	WDSUB1
ENSBTAG00000004188	synaptosome associated protein 47	SNAP47
ENSBTAG00000004256	ornithine decarboxylase 1	ODC1
ENSBTAG00000004302	NADH:ubiquinone oxidoreductase complex assembly factor 5	NDUFAF5
ENSBTAG00000004330	enolase 4	ENO4
ENSBTAG00000004343	copper chaperone for superoxide dismutase	CCS
ENSBTAG00000004358	aspartyl-tRNA synthetase 2, mitochondrial	DARS2
ENSBTAG00000004427	oxysterol binding protein like 8	OSBPL8
ENSBTAG00000004438	X-prolyl aminopeptidase 1	XPNPEP1
ENSBTAG00000004509	SLX4 structure-specific endonuclease subunit	SLX4
ENSBTAG00000004515	potassium two pore domain channel subfamily K member 1	KCNK1
ENSBTAG00000004517	TAR (HIV-1) RNA binding protein 1	TARBP1
ENSBTAG00000004572	ring finger protein 183	RNF183
ENSBTAG00000004578	leucine rich repeat LGI family member 3	LGI3
ENSBTAG00000004587	dual specificity phosphatase 6	DUSP6
ENSBTAG00000004597	Pim-2 proto-oncogene, serine/threonine kinase	PIM2
ENSBTAG00000004600	OTU deubiquitinase 5	OTUD5
ENSBTAG00000004622	double zinc ribbon and ankyrin repeat domains 1	DZANK1
ENSBTAG00000004645	ADAMTS like 3	ADAMTSL3
ENSBTAG00000004705	immunoglobulin like domain containing receptor 1	ILDR1
ENSBTAG00000004767	spleen associated tyrosine kinase	SYK
ENSBTAG00000004787	meteorin like, glial cell differentiation regulator	METRNL
ENSBTAG00000004788	short chain dehydrogenase/reductase family 39U member 1	SDR39U1
ENSBTAG00000004791	VPS26 endosomal protein sorting factor C	VPS26C
ENSBTAG00000004802	centrosomal protein 170B	CEP170B
ENSBTAG00000004824	receptor accessory protein 1	REEP1
ENSBTAG00000004826	acid phosphatase 5, tartrate resistant	ACP5
ENSBTAG00000004832	kinesin family member 21A	KIF21A
ENSBTAG00000004844	ADP ribosylation factor like GTPase 2 binding protein	ARL2BP
ENSBTAG00000004855	peroxiredoxin 6	PRDX6
ENSBTAG00000004881	methylenetetrahydrofolate dehydrogenase (NADP+ dependent) 2, methenyltetrahydrofolate cyclohydrolase	MTHFD2
ENSBTAG00000004895	actin filament associated protein 1 like 2	AFAP1L2
ENSBTAG00000004910	solute carrier family 25 member 11	SLC25A11
ENSBTAG00000004956	checkpoint kinase 2	CHEK2
ENSBTAG00000004990	neogenin 1	NEO1
ENSBTAG00000004991	elongator acetyltransferase complex subunit 1	ELP1
ENSBTAG00000004996	actin binding transcription modulator	ABITRAM
ENSBTAG00000005008	WD repeat and SOCS box containing 1	WSB1
ENSBTAG00000005012	heat shock protein family H (Hsp110) member 1	HSPH1
ENSBTAG00000005016	adaptor related protein complex 3 subunit beta 1	AP3B1
ENSBTAG00000005039	A-Raf proto-oncogene, serine/threonine kinase	ARAF
ENSBTAG00000005062	tec protein tyrosine kinase	TEC
ENSBTAG00000005069	transmembrane 7 superfamily member 2	TM7SF2
ENSBTAG00000005075	mitochondrial ribosomal protein L49	MRPL49
ENSBTAG00000005100	transmembrane protein 30A	TMEM30A
ENSBTAG00000005115	solute carrier family 31 member 2	SLC31A2
ENSBTAG00000005124	jade family PHD finger 3	JADE3
ENSBTAG00000005147	HPS5 biogenesis of lysosomal organelles complex 2 subunit 2	HPS5
ENSBTAG00000005160	general transcription factor IIH subunit 1	GTF2H1
ENSBTAG00000005165	chondroitin sulfate N-acetylgalactosaminyltransferase 2	CSGALNACT2
ENSBTAG00000005190	TSC complex subunit 1	TSC1
ENSBTAG00000005247	FERM domain containing 3	FRMD3
ENSBTAG00000005249	ring finger protein 14	RNF14
ENSBTAG00000005284	serpin family E member 3	SERPINE3
ENSBTAG00000005318	ring finger protein 6	RNF6
ENSBTAG00000005328	interactor of little elongation complex ELL subunit 2	ICE2
ENSBTAG00000005408	CDC like kinase 1	CLK1
ENSBTAG00000005410	regulator of G protein signaling 7	RGS7
ENSBTAG00000005433	ssu-2 homolog	SSUH2
ENSBTAG00000005462	FMR1 autosomal homolog 2	FXR2
ENSBTAG00000005481	ADAM metallopeptidase domain 10	ADAM10
ENSBTAG00000005482	transmembrane protein 135	TMEM135
ENSBTAG00000005497	regulation of nuclear pre-mRNA domain containing 1A	RPRD1A
ENSBTAG00000005534	enolase 3	ENO3
ENSBTAG00000005577	ribonuclease H2 subunit C	RNASEH2C
ENSBTAG00000005584	serine/arginine-rich splicing factor 9-like	LOC101903900
ENSBTAG00000005668	solute carrier family 39 member 8	SLC39A8
ENSBTAG00000005676	euchromatic histone lysine methyltransferase 2	EHMT2
ENSBTAG00000005709	abhydrolase domain containing 3, phospholipase	ABHD3
ENSBTAG00000005724	synaptotagmin like 4	SYTL4
ENSBTAG00000005769	nephrocystin 3	NPHP3
ENSBTAG00000005772	speedy/RINGO cell cycle regulator family member C	SPDYC
ENSBTAG00000005815	ring finger protein 31	RNF31
ENSBTAG00000005846	family with sequence similarity 219 member B	FAM219B
ENSBTAG00000005893	transmembrane protein 68	TMEM68
ENSBTAG00000005905	TOP1 binding arginine/serine rich protein, E3 ubiquitin ligase	TOPORS
ENSBTAG00000005907	NADH:ubiquinone oxidoreductase subunit B6	NDUFB6
ENSBTAG00000005917	par-6 family cell polarity regulator gamma	PARD6G
ENSBTAG00000005928	multiple inositol-polyphosphate phosphatase 1	MINPP1
ENSBTAG00000005933	catenin beta interacting protein 1	CTNNBIP1
ENSBTAG00000005951	HIC ZBTB transcriptional repressor 2	HIC2
ENSBTAG00000005963	methionine adenosyltransferase 1A	MAT1A
ENSBTAG00000005970	X-box binding protein 1	XBP1
ENSBTAG00000005989	leucine aminopeptidase 3	LAP3
ENSBTAG00000006003	Sin3A associated protein 130	SAP130
ENSBTAG00000006029	2-oxoglutarate dehydrogenase complex component E1-like	LOC132342072
ENSBTAG00000006034	ring finger protein 113A	RNF113A
ENSBTAG00000006048	dephospho-CoA kinase domain containing	DCAKD
ENSBTAG00000006051	N-myristoyltransferase 1	NMT1
ENSBTAG00000006056	HEXIM P-TEFb complex subunit 1	HEXIM1
ENSBTAG00000006064	break repair meiotic recombinase recruitment factor 1	BRME1
ENSBTAG00000006068	coiled-coil and C2 domain containing 1A	CC2D1A
ENSBTAG00000006118	arginine and serine rich coiled-coil 2	RSRC2
ENSBTAG00000006122	HECT, UBA and WWE domain containing E3 ubiquitin protein ligase 1	HUWE1
ENSBTAG00000006126	general transcription factor IIIC subunit 1	GTF3C1
ENSBTAG00000006135	microtubule associated protein 1 light chain 3 alpha	MAP1LC3A
ENSBTAG00000006143	cAMP responsive element binding protein 3 like 1	CREB3L1
ENSBTAG00000006173	coiled-coil domain containing 116	CCDC116
ENSBTAG00000006185	SPC24 component of NDC80 kinetochore complex	SPC24
ENSBTAG00000006222	transcription factor Dp-2	TFDP2
ENSBTAG00000006232	WD repeat domain 86	WDR86
ENSBTAG00000006234	natriuretic peptide receptor 1	NPR1
ENSBTAG00000006235	integrator complex subunit 3	INTS3
ENSBTAG00000006296	vacuolar ATPase assembly factor VMA21	VMA21
ENSBTAG00000006325	NudC domain containing 3	NUDCD3
ENSBTAG00000006353	thioredoxin like 4B	TXNL4B
ENSBTAG00000006355	solute carrier family 30 member 2	SLC30A2
ENSBTAG00000006379	biphenyl hydrolase like	BPHL
ENSBTAG00000006385	adhesion G protein-coupled receptor B1	ADGRB1
ENSBTAG00000006411	THAP domain containing 11	THAP11
ENSBTAG00000006420	bone morphogenetic protein receptor type 2	BMPR2
ENSBTAG00000006449	RNA exonuclease 5	REXO5
ENSBTAG00000006479	calpain 7	CAPN7
ENSBTAG00000006523	superoxide dismutase 2	SOD2
ENSBTAG00000006616	protein tyrosine phosphatase non-receptor type 1	PTPN1
ENSBTAG00000006620	solute carrier family 24 member 4	SLC24A4
ENSBTAG00000006680	NFKB inhibitor interacting Ras like 1	NKIRAS1
ENSBTAG00000006685	interleukin 10	IL10
ENSBTAG00000006690	archain 1	ARCN1
ENSBTAG00000006795	glycine cleavage system protein H	GCSH
ENSBTAG00000006816	abhydrolase domain containing 17B, depalmitoylase	ABHD17B
ENSBTAG00000006819	MIA SH3 domain ER export factor 2	MIA2
ENSBTAG00000006821	peroxisomal trans-2-enoyl-CoA reductase	PECR
ENSBTAG00000006831	chromosome 8 C9orf85 homolog	C8H9orf85
ENSBTAG00000006832	solute carrier family 5 member 6	SLC5A6
ENSBTAG00000006833	lectin, mannose binding 1	LMAN1
ENSBTAG00000006878	TATA-box binding protein associated factor 1	TAF1
ENSBTAG00000006909	phosphatidylinositol-4,5-bisphosphate 3-kinase catalytic subunit beta	PIK3CB
ENSBTAG00000006919	SMAD family member 4	SMAD4
ENSBTAG00000006958	chromosome 23 C6orf136 homolog	C23H6orf136
ENSBTAG00000006978	hydroxysteroid 17-beta dehydrogenase 4	HSD17B4
ENSBTAG00000007012	zinc finger protein 3	ZNF3
ENSBTAG00000007094	membrane integral NOTCH2 associated receptor 1	MINAR1
ENSBTAG00000007130	ESF1 nucleolar pre-rRNA processing protein homolog	ESF1
ENSBTAG00000007164	fibroblast growth factor receptor 3	FGFR3
ENSBTAG00000007189	ring finger and CHY zinc finger domain containing 1	RCHY1
ENSBTAG00000007192	SID1 transmembrane family member 2	SIDT2
ENSBTAG00000007208	histone deacetylase 11	HDAC11
ENSBTAG00000007223	F-box protein 2	FBXO2
ENSBTAG00000007231	spermatogenesis associated 9	SPATA9
ENSBTAG00000007239	TNF alpha induced protein 6	TNFAIP6
ENSBTAG00000007304	CDC like kinase 3	CLK3
ENSBTAG00000007335	tumor protein D52	TPD52
ENSBTAG00000007353	distal-less homeobox 4	DLX4
ENSBTAG00000007375	macrophage migration inhibitory factor	MIF
ENSBTAG00000007446	nerve growth factor	NGF
ENSBTAG00000007485	grainyhead like transcription factor 1	GRHL1
ENSBTAG00000007490	sulfatase 2	SULF2
ENSBTAG00000007493	palmitoyltransferase ZDHHC3-like	LOC132344320
ENSBTAG00000007512	phospholipase A2 group XV	PLA2G15
ENSBTAG00000007540	glutamate dehydrogenase 1	GLUD1
ENSBTAG00000007567	thioredoxin related transmembrane protein 3	TMX3
ENSBTAG00000007591	component of inhibitor of nuclear factor kappa B kinase complex	CHUK
ENSBTAG00000007617	telomeric repeat binding factor 2	TERF2
ENSBTAG00000007646	phosphatidylinositol glycan anchor biosynthesis class A	PIGA
ENSBTAG00000007683	DDB1 and CUL4 associated factor 17	DCAF17
ENSBTAG00000007684	mutS homolog 3	MSH3
ENSBTAG00000007689	lipin 1	LPIN1
ENSBTAG00000007704	ELOVL fatty acid elongase 7	ELOVL7
ENSBTAG00000007732	cAMP regulated phosphoprotein 21	ARPP21
ENSBTAG00000007734	mediator of cell motility 1	MEMO1
ENSBTAG00000007739	required for excision 1-B domain containing	REX1BD
ENSBTAG00000007741	cytokine receptor like factor 1	CRLF1
ENSBTAG00000007749	tonsoku like, DNA repair protein	TONSL
ENSBTAG00000007753	kinesin family member C2	KIFC2
ENSBTAG00000007766	cyclin dependent kinase 5	CDK5
ENSBTAG00000007773	vascular cell adhesion molecule 1	VCAM1
ENSBTAG00000007800	TBC1 domain family member 21	TBC1D21
ENSBTAG00000007807	heat shock protein family A (Hsp70) member 2	HSPA2
ENSBTAG00000007865	glucosamine-6-phosphate deaminase 1	GNPDA1
ENSBTAG00000007884	sterol regulatory element binding transcription factor 1	SREBF1
ENSBTAG00000007923	late endosomal/lysosomal adaptor, MAPK and MTOR activator 3	LAMTOR3
ENSBTAG00000007933	divergent protein kinase domain 2A	DIPK2A
ENSBTAG00000007935	calcium binding and coiled-coil domain 2	CALCOCO2
ENSBTAG00000007986	nuclear receptor binding SET domain protein 2	NSD2
ENSBTAG00000008032	actin related protein 3B	ACTR3B
ENSBTAG00000008033	protein phosphatase 6 catalytic subunit	PPP6C
ENSBTAG00000008053	WD repeat and FYVE domain containing 2	WDFY2
ENSBTAG00000008075	trafficking protein particle complex subunit 4	TRAPPC4
ENSBTAG00000008077	solute carrier family 37 member 4	SLC37A4
ENSBTAG00000008096	endothelin 1	EDN1
ENSBTAG00000008100	golgin A7 family member B	GOLGA7B
ENSBTAG00000008120	transmembrane protein 199	TMEM199
ENSBTAG00000008181	chromatin assembly factor 1 subunit A	CHAF1A
ENSBTAG00000008204	carnosine N-methyltransferase 1	CARNMT1
ENSBTAG00000008227	lipoyl(octanoyl) transferase 2	LIPT2
ENSBTAG00000008275	GREB1 like retinoic acid receptor coactivator	GREB1L
ENSBTAG00000008278	transmembrane protein 187	TMEM187
ENSBTAG00000008319	dual specificity phosphatase 9	DUSP9
ENSBTAG00000008349	zinc finger protein 311	ZNF311
ENSBTAG00000008365	ankyrin repeat domain 34A	ANKRD34A
ENSBTAG00000008371	F-box and leucine rich repeat protein 20	FBXL20
ENSBTAG00000008372	peroxisomal biogenesis factor 11 beta	PEX11B
ENSBTAG00000008403	Rho associated coiled-coil containing protein kinase 1	ROCK1
ENSBTAG00000008414	zinc finger RNA binding protein	ZFR
ENSBTAG00000008416	abhydrolase domain containing 5, lysophosphatidic acid acyltransferase	ABHD5
ENSBTAG00000008443	La ribonucleoprotein 1, translational regulator	LARP1
ENSBTAG00000008494	transmembrane protein 171	TMEM171
ENSBTAG00000008507	sphingosine kinase 1	SPHK1
ENSBTAG00000008525	leucine rich repeats and immunoglobulin like domains 2	LRIG2
ENSBTAG00000008528	solute carrier family 25 member 1	SLC25A1
ENSBTAG00000008556	POU class 2 homeobox 2	POU2F2
ENSBTAG00000008576	pleckstrin homology and coiled-coil domain containing D1	PLEKHD1
ENSBTAG00000008584	CLN8 transmembrane ER and ERGIC protein	CLN8
ENSBTAG00000008597	solute carrier family 45 member 4	SLC45A4
ENSBTAG00000008632	bolA family member 2B	BOLA2B
ENSBTAG00000008633	SLX1 homolog A, structure-specific endonuclease subunit	SLX1A
ENSBTAG00000008635	sulfotransferase family, cytosolic, 1A, phenol-preferring, member 1	SULT1A1
ENSBTAG00000008683	lactate dehydrogenase A	LDHA
ENSBTAG00000008690	solute carrier family 6 member 9	SLC6A9
ENSBTAG00000008711	BCL2 family apoptosis regulator BOK	BOK
ENSBTAG00000008815	WD repeat domain 89	WDR89
ENSBTAG00000008887	progestin and adipoQ receptor family member 3	PAQR3
ENSBTAG00000008893	anoctamin 10	ANO10
ENSBTAG00000008932	shisa family member 7	SHISA7
ENSBTAG00000008950	tRNA methyltransferase 9B (putative)	TRMT9B
ENSBTAG00000008994	folylpolyglutamate synthase	FPGS
ENSBTAG00000009019	SH3 and PX domains 2B	SH3PXD2B
ENSBTAG00000009046	T-box transcription factor 6	TBX6
ENSBTAG00000009050	adiponectin receptor 2	ADIPOR2
ENSBTAG00000009085	solute carrier family 35 member A5	SLC35A5
ENSBTAG00000009087	G protein subunit gamma 10	GNG10
ENSBTAG00000009107	chromobox 8	CBX8
ENSBTAG00000009153	MLX interacting protein like	MLXIPL
ENSBTAG00000009194	oxysterol binding protein like 10	OSBPL10
ENSBTAG00000009211	ubiquitin conjugating enzyme E2 S	UBE2S
ENSBTAG00000009271	PNMA family member 1	PNMA1
ENSBTAG00000009278	MSL complex subunit 3	MSL3
ENSBTAG00000009279	tankyrase 2	TNKS2
ENSBTAG00000009293	Enah/Vasp-like	EVL
ENSBTAG00000009294	delta 4-desaturase, sphingolipid 2	DEGS2
ENSBTAG00000009357	interleukin 34	IL34
ENSBTAG00000009358	MTSS I-BAR domain containing 2	MTSS2
ENSBTAG00000009376	diphthamide biosynthesis 1	DPH1
ENSBTAG00000009486	transmembrane protein 179B	TMEM179B
ENSBTAG00000009487	transmembrane protein 223	TMEM223
ENSBTAG00000009488	nuclear RNA export factor 1	NXF1
ENSBTAG00000009490	syntaxin 5	STX5
ENSBTAG00000009498	phosphatase and tensin homolog	PTEN
ENSBTAG00000009519	tripartite motif containing 23	TRIM23
ENSBTAG00000009522	eukaryotic translation initiation factor 4E	EIF4E
ENSBTAG00000009533	ribosomal protein L3 like	RPL3L
ENSBTAG00000009543	extended synaptotagmin 1	ESYT1
ENSBTAG00000009579	centrosomal protein 85	CEP85
ENSBTAG00000009620	WD repeat domain 27	WDR27
ENSBTAG00000009641	methylenetetrahydrofolate dehydrogenase, cyclohydrolase and formyltetrahydrofolate synthetase 1	MTHFD1
ENSBTAG00000009661	ribonuclease H2 subunit A	RNASEH2A
ENSBTAG00000009693	TBC1 domain family member 12	TBC1D12
ENSBTAG00000009708	SET and MYND domain containing 4	SMYD4
ENSBTAG00000009742	docking protein 7	DOK7
ENSBTAG00000009749	ubiquitin specific peptidase 2	USP2
ENSBTAG00000009798	doublecortin domain containing 2	DCDC2
ENSBTAG00000009841	carnosine dipeptidase 2	CNDP2
ENSBTAG00000009846	methylenetetrahydrofolate dehydrogenase (NADP+ dependent) 1 like	MTHFD1L
ENSBTAG00000009864	beta-1,4-N-acetyl-galactosaminyltransferase 2	B4GALNT2
ENSBTAG00000009877	minichromosome maintenance complex binding protein	MCMBP
ENSBTAG00000009889	zinc finger protein 181	ZNF181
ENSBTAG00000009902	aldo-keto reductase family 1, member B1 (aldose reductase)	AKR1B1
ENSBTAG00000009951	phosphoglycolate phosphatase	PGP
ENSBTAG00000009961	E4F transcription factor 1	E4F1
ENSBTAG00000009995	cytoplasmic polyadenylation element binding protein 4	CPEB4
ENSBTAG00000010091	ADP ribosylation factor like GTPase 6	ARL6
ENSBTAG00000010123	apolipoprotein E	APOE
ENSBTAG00000010131	CBFA2/RUNX1 partner transcriptional co-repressor 2	CBFA2T2
ENSBTAG00000010134	osteoclastogenesis associated transmembrane protein 1	OSTM1
ENSBTAG00000010217	zinc finger protein 318	ZNF318
ENSBTAG00000010230	calpain 1	CAPN1
ENSBTAG00000010234	dehydrogenase/reductase 1	DHRS1
ENSBTAG00000010304	choline kinase alpha	CHKA
ENSBTAG00000010355	VPS37A subunit of ESCRT-I	VPS37A
ENSBTAG00000010370	clathrin binding box of aftiphilin containing 1	CLBA1
ENSBTAG00000010442	pantothenate kinase 1	PANK1
ENSBTAG00000010457	NUAK family kinase 1	NUAK1
ENSBTAG00000010484	LRRN4 C-terminal like	LRRN4CL
ENSBTAG00000010487	small integral membrane protein 3	SMIM3
ENSBTAG00000010522	scavenger receptor cysteine-rich domain-containing protein SCART1	LOC101905453
ENSBTAG00000010546	lin-54 DREAM MuvB core complex component	LIN54
ENSBTAG00000010571	phosphoribosyl pyrophosphate amidotransferase	PPAT
ENSBTAG00000010582	bromodomain containing 3	BRD3
ENSBTAG00000010599	chromosome 2 C2orf76 homolog	C2H2orf76
ENSBTAG00000010609	serine/threonine kinase 31	STK31
ENSBTAG00000010612	transmembrane p24 trafficking protein 4	TMED4
ENSBTAG00000010619	protein phosphatase 3 regulatory subunit B, alpha	PPP3R1
ENSBTAG00000010627	splicing factor 3b subunit 3	SF3B3
ENSBTAG00000010630	abhydrolase domain containing 18	ABHD18
ENSBTAG00000010635	RAB3A, member RAS oncogene family	RAB3A
ENSBTAG00000010662	LIM domain kinase 2	LIMK2
ENSBTAG00000010664	protein kinase C theta	PRKCQ
ENSBTAG00000010672	propionyl-CoA carboxylase subunit alpha	PCCA
ENSBTAG00000010731	cyclin dependent kinase inhibitor 2D	CDKN2D
ENSBTAG00000010758	small integral membrane protein 5	SMIM5
ENSBTAG00000010760	REV3 like, DNA directed polymerase zeta catalytic subunit	REV3L
ENSBTAG00000010765	chromosome 28 C1orf131 homolog	C28H1orf131
ENSBTAG00000010792	SEH1 like nucleoporin	SEH1L
ENSBTAG00000010818	AE binding protein 2	AEBP2
ENSBTAG00000010826	EMSY transcriptional repressor, BRCA2 interacting	EMSY
ENSBTAG00000010890	protein arginine methyltransferase 5	PRMT5
ENSBTAG00000010904	proline rich transmembrane protein 2	PRRT2
ENSBTAG00000010976	KN motif and ankyrin repeat domains 1	KANK1
ENSBTAG00000010981	calcium and integrin binding family member 2	CIB2
ENSBTAG00000010994	cathepsin F	CTSF
ENSBTAG00000011037	RNA binding protein, mRNA processing factor 2	RBPMS2
ENSBTAG00000011042	transmembrane protein 129, E3 ubiquitin ligase	TMEM129
ENSBTAG00000011136	nuclear receptor subfamily 2 group F member 6	NR2F6
ENSBTAG00000011140	family with sequence similarity 162 member A	FAM162A
ENSBTAG00000011146	RAB8B, member RAS oncogene family	RAB8B
ENSBTAG00000011172	ALMS1 centrosome and basal body associated protein	ALMS1
ENSBTAG00000011217	DnaJ heat shock protein family (Hsp40) member C11	DNAJC11
ENSBTAG00000011224	Cbp/p300 interacting transactivator with Glu/Asp rich carboxy-terminal domain 2	CITED2
ENSBTAG00000011274	enolase 2	ENO2
ENSBTAG00000011337	ankyrin repeat domain 33B	ANKRD33B
ENSBTAG00000011352	TBC1 domain family member 30	TBC1D30
ENSBTAG00000011363	ecotropic viral integration site 5	EVI5
ENSBTAG00000011398	proline rich 7, synaptic	PRR7
ENSBTAG00000011401	PDZ domain containing 8	PDZD8
ENSBTAG00000011444	histidine triad nucleotide binding protein 2	HINT2
ENSBTAG00000011470	NXPE family member 3	LOC101903891
ENSBTAG00000011495	disco interacting protein 2 homolog A	DIP2A
ENSBTAG00000011509	serine active site containing 1	SERAC1
ENSBTAG00000011517	coiled-coil domain containing 106	CCDC106
ENSBTAG00000011540	SPG21 abhydrolase domain containing, maspardin	SPG21
ENSBTAG00000011541	RB transcriptional corepressor like 1	RBL1
ENSBTAG00000011562	serine/threonine kinase 32C	STK32C
ENSBTAG00000011626	ATPase secretory pathway Ca2+ transporting 1	ATP2C1
ENSBTAG00000011632	microtubule associated protein 1 light chain 3 beta	MAP1LC3B
ENSBTAG00000011649	phenylalanyl-tRNA synthetase subunit beta	FARSB
ENSBTAG00000011655	sterile alpha motif domain containing 10	SAMD10
ENSBTAG00000011666	thyroid hormone responsive	THRSP
ENSBTAG00000011700	plasmolipin	PLLP
ENSBTAG00000011715	RecQ like helicase 5	RECQL5
ENSBTAG00000011736	insulin like growth factor 2 mRNA binding protein 1	IGF2BP1
ENSBTAG00000011738	transferrin receptor 2	TFR2
ENSBTAG00000011743	tolloid like 2	TLL2
ENSBTAG00000011752	synemin	SYNM
ENSBTAG00000011793	ferredoxin 1	FDX1
ENSBTAG00000011798	serine/threonine kinase 38 like	STK38L
ENSBTAG00000011811	transportin 2	TNPO2
ENSBTAG00000011818	collagen type XXVI alpha 1 chain	COL26A1
ENSBTAG00000011823	calsyntenin 1	CLSTN1
ENSBTAG00000011826	peroxisomal biogenesis factor 26	PEX26
ENSBTAG00000011833	glutamate ionotropic receptor AMPA type subunit 3	GRIA3
ENSBTAG00000011834	coiled-coil domain containing 47	CCDC47
ENSBTAG00000011838	PC-esterase domain containing 1B	PCED1B
ENSBTAG00000011930	DEAD-box helicase 54	DDX54
ENSBTAG00000011937	RBPJ interacting and tubulin associated 1	RITA1
ENSBTAG00000011939	lymphocyte antigen 6 family member H	LY6H
ENSBTAG00000011962	phospholipase A2 group III	PLA2G3
ENSBTAG00000011997	zinc finger MIZ-type containing 2	ZMIZ2
ENSBTAG00000012002	BCAR1 scaffold protein, Cas family member	BCAR1
ENSBTAG00000012036	HR lysine demethylase and nuclear receptor corepressor	HR
ENSBTAG00000012062	peroxiredoxin 2	PRDX2
ENSBTAG00000012065	DnaJ heat shock protein family (Hsp40) member C3	DNAJC3
ENSBTAG00000012073	VOPP1 WW domain binding protein	VOPP1
ENSBTAG00000012074	MYB proto-oncogene, transcription factor	MYB
ENSBTAG00000012077	SMC5-SMC6 complex localization factor 2	SLF2
ENSBTAG00000012090	glycoprotein alpha-galactosyltransferase 1 (inactive)	GGTA1
ENSBTAG00000012106	aarF domain containing kinase 1	ADCK1
ENSBTAG00000012109	endothelin 3	EDN3
ENSBTAG00000012200	ankyrin repeat domain 13D	ANKRD13D
ENSBTAG00000012235	SHANK associated RH domain interactor	SHARPIN
ENSBTAG00000012252	molybdenum cofactor sulfurase	MOCOS
ENSBTAG00000012280	peptidoglycan recognition protein 2	PGLYRP2
ENSBTAG00000012288	tuftelin interacting protein 11	TFIP11
ENSBTAG00000012293	sperm associated antigen 9	SPAG9
ENSBTAG00000012384	transcription factor EB	TFEB
ENSBTAG00000012433	DENN domain containing 1B	DENND1B
ENSBTAG00000012441	SMAD family member 7	SMAD7
ENSBTAG00000012449	ALF transcription elongation factor 3	AFF3
ENSBTAG00000012464	actin filament associated protein 1	AFAP1
ENSBTAG00000012471	interleukin enhancer binding factor 2	ILF2
ENSBTAG00000012482	CUB domain containing protein 1	CDCP1
ENSBTAG00000012485	SPOUT domain containing methyltransferase 1	SPOUT1
ENSBTAG00000012503	beta-1,4-mannosyl-glycoprotein 4-beta-N-acetylglucosaminyltransferase	MGAT3
ENSBTAG00000012504	growth arrest specific 2 like 1	GAS2L1
ENSBTAG00000012512	G protein-coupled receptor 137	GPR137
ENSBTAG00000012540	glycine N-phenylacetyltransferase-like	LOC112441481
ENSBTAG00000012545	golgi membrane protein 2	GOLM2
ENSBTAG00000012560	surfactant protein C	SFTPC
ENSBTAG00000012564	KAT8 regulatory NSL complex subunit 1	KANSL1
ENSBTAG00000012596	POP1 homolog, ribonuclease P/MRP subunit	POP1
ENSBTAG00000012608	ganglioside induced differentiation associated protein 1	GDAP1
ENSBTAG00000012632	trans-2,3-enoyl-CoA reductase	TECR
ENSBTAG00000012653	calcium/calmodulin dependent protein kinase II beta	CAMK2B
ENSBTAG00000012664	N-deacetylase and N-sulfotransferase 2	NDST2
ENSBTAG00000012687	insulin receptor	INSR
ENSBTAG00000012729	Cdc42 guanine nucleotide exchange factor 9	ARHGEF9
ENSBTAG00000012739	complement C1q binding protein	C1QBP
ENSBTAG00000012741	cell cycle progression 1	CCPG1
ENSBTAG00000012747	FAM3 metabolism regulating signaling molecule A	FAM3A
ENSBTAG00000012753	BRF1 RNA polymerase III transcription initiation factor subunit	BRF1
ENSBTAG00000012790	TP53 regulated inhibitor of apoptosis 1	TRIAP1
ENSBTAG00000012791	glutamyl-tRNA amidotransferase subunit C	GATC
ENSBTAG00000012792	serine and arginine rich splicing factor 9	SRSF9
ENSBTAG00000012855	lipoprotein lipase	LPL
ENSBTAG00000012866	thrombospondin 4	THBS4
ENSBTAG00000012898	ribosomal protein S27 like	RPS27L
ENSBTAG00000012908	heat shock protein family A (Hsp70) member 13	HSPA13
ENSBTAG00000012919	matrix metallopeptidase 15	MMP15
ENSBTAG00000012938	jumonji and AT-rich interaction domain containing 2	JARID2
ENSBTAG00000012940	transmembrane protein 25	TMEM25
ENSBTAG00000012941	intraflagellar transport 46	IFT46
ENSBTAG00000012955	TruB pseudouridine synthase family member 1	TRUB1
ENSBTAG00000012975	voltage dependent anion channel 2	VDAC2
ENSBTAG00000012980	Ras related GTP binding B	RRAGB
ENSBTAG00000013001	zinc finger protein 84	ZNF84
ENSBTAG00000013010	coiled-coil domain containing 126	CCDC126
ENSBTAG00000013036	YdjC chitooligosaccharide deacetylase homolog	YDJC
ENSBTAG00000013147	neurofilament heavy chain	NEFH
ENSBTAG00000013148	claudin 1	CLDN1
ENSBTAG00000013165	ectonucleotide pyrophosphatase/phosphodiesterase 2	ENPP2
ENSBTAG00000013184	centrosomal protein 120	CEP120
ENSBTAG00000013192	centrosomal protein 19	CEP19
ENSBTAG00000013205	interleukin 1 receptor accessory protein	IL1RAP
ENSBTAG00000013208	solute carrier family 25 member 4	SLC25A4
ENSBTAG00000013231	chromosome 8 C9orf40 homolog	C8H9orf40
ENSBTAG00000013240	solute carrier family 3 member 2	SLC3A2
ENSBTAG00000013245	inositol 1,4,5-trisphosphate receptor type 3	ITPR3
ENSBTAG00000013253	THAP domain containing 4	THAP4
ENSBTAG00000013277	coiled-coil domain containing 22	CCDC22
ENSBTAG00000013283	proline rich 19	PRR19
ENSBTAG00000013289	PHD finger protein 8	PHF8
ENSBTAG00000013302	R3H domain containing 1	R3HDM1
ENSBTAG00000013306	zinc finger and BTB domain containing 7C	ZBTB7C
ENSBTAG00000013346	SIX homeobox 5	SIX5
ENSBTAG00000013347	DM1 protein kinase	DMPK
ENSBTAG00000013371	rubicon like autophagy enhancer	RUBCNL
ENSBTAG00000013410	microtubule affinity regulating kinase 3	MARK3
ENSBTAG00000013455	speckle type BTB/POZ protein like	SPOPL
ENSBTAG00000013491	EMAP like 1	EML1
ENSBTAG00000013535	DNA fragmentation factor subunit alpha	DFFA
ENSBTAG00000013580	lysine demethylase 3A	KDM3A
ENSBTAG00000013592	zinc finger protein 248	ZNF248
ENSBTAG00000013602	bromodomain and WD repeat domain containing 1	BRWD1
ENSBTAG00000013612	metallo-beta-lactamase domain containing 2	MBLAC2
ENSBTAG00000013615	cysteine and histidine rich domain containing 1	CHORDC1
ENSBTAG00000013621	dpy-19 like 4	DPY19L4
ENSBTAG00000013641	BAG cochaperone 3	BAG3
ENSBTAG00000013645	ring finger and FYVE like domain containing E3 ubiquitin protein ligase	RFFL
ENSBTAG00000013666	solute carrier family 25 member 29	SLC25A29
ENSBTAG00000013708	sorting nexin 8	SNX8
ENSBTAG00000013716	nuclear receptor subfamily 2 group C member 2	NR2C2
ENSBTAG00000013723	mitochondrial ribosomal protein S25	MRPS25
ENSBTAG00000013873	msh homeobox 2	MSX2
ENSBTAG00000013874	cilia and flagella associated protein 20	CFAP20
ENSBTAG00000013881	gap junction protein alpha 4	GJA4
ENSBTAG00000013884	signal-induced proliferation-associated 1	SIPA1
ENSBTAG00000013885	adenylosuccinate synthase 2	ADSS2
ENSBTAG00000013898	neuropeptide B	NPB
ENSBTAG00000013916	HECT and RLD domain containing E3 ubiquitin protein ligase 2	HERC2
ENSBTAG00000013931	cytosolic iron-sulfur assembly component 2B	CIAO2B
ENSBTAG00000013971	phosphatidylinositol 4-kinase alpha	PI4KA
ENSBTAG00000013991	nuclear receptor subfamily 2 group E member 1	NR2E1
ENSBTAG00000014002	centrosomal protein 95	CEP95
ENSBTAG00000014014	UbiA prenyltransferase domain containing 1	UBIAD1
ENSBTAG00000014023	sirtuin 1	SIRT1
ENSBTAG00000014093	isocitrate dehydrogenase (NADP(+)) 2	IDH2
ENSBTAG00000014099	YTH N6-methyladenosine RNA binding protein C2	YTHDC2
ENSBTAG00000014100	BAI1 associated protein 3	BAIAP3
ENSBTAG00000014114	kelch like family member 26	KLHL26
ENSBTAG00000014122	FAD dependent oxidoreductase domain containing 1	FOXRED1
ENSBTAG00000014132	sushi, nidogen and EGF like domains 1	SNED1
ENSBTAG00000014179	solute carrier family 12 member 5	SLC12A5
ENSBTAG00000014227	Nedd4 family interacting protein 2	NDFIP2
ENSBTAG00000014238	ATPase H+ transporting V1 subunit E1	ATP6V1E1
ENSBTAG00000014270	unc-5 netrin receptor B	UNC5B
ENSBTAG00000014272	methylmalonyl-CoA mutase	MMUT
ENSBTAG00000014304	transmembrane protein 47	TMEM47
ENSBTAG00000014310	HEAT repeat containing 5B	HEATR5B
ENSBTAG00000014318	solute carrier family 33 member 1	SLC33A1
ENSBTAG00000014333	solute carrier family 10 member 3	SLC10A3
ENSBTAG00000014387	protein kinase AMP-activated non-catalytic subunit beta 2	PRKAB2
ENSBTAG00000014432	histamine N-methyltransferase	HNMT
ENSBTAG00000014448	vitamin K epoxide reductase complex subunit 1 like 1	VKORC1L1
ENSBTAG00000014451	YEATS domain containing 2	YEATS2
ENSBTAG00000014501	FERM domain containing kindlin 2	FERMT2
ENSBTAG00000014564	xyloside xylosyltransferase 1	XXYLT1
ENSBTAG00000014603	vesicle associated membrane protein 1	VAMP1
ENSBTAG00000014608	lysine demethylase 1B	KDM1B
ENSBTAG00000014619	WASP family member 3	WASF3
ENSBTAG00000014646	mitotic spindle organizing protein 2B	MZT2B
ENSBTAG00000014650	nuclear factor of activated T cells 2 interacting protein	NFATC2IP
ENSBTAG00000014685	hypoxanthine phosphoribosyltransferase 1	HPRT1
ENSBTAG00000014714	tubulin gamma complex associated protein 5	TUBGCP5
ENSBTAG00000014752	A-kinase anchoring protein 11	AKAP11
ENSBTAG00000014758	WNT inhibitory factor 1	WIF1
ENSBTAG00000014788	A-kinase anchoring protein 12	AKAP12
ENSBTAG00000014814	BICRA like chromatin remodeling complex associated protein	BICRAL
ENSBTAG00000014825	nemo like kinase	NLK
ENSBTAG00000014849	G-patch domain containing 3	GPATCH3
ENSBTAG00000014855	microtubule associated monooxygenase, calponin and LIM domain containing 2	MICAL2
ENSBTAG00000014859	calcyphosine 2	CAPS2
ENSBTAG00000014874	forty-two-three domain containing 1	FYTTD1
ENSBTAG00000014878	cytochrome c oxidase subunit 7A1	COX7A1
ENSBTAG00000014881	PHD finger protein 23	PHF23
ENSBTAG00000014995	THAP domain containing 8	THAP8
ENSBTAG00000015015	histone H4 transcription factor	HINFP
ENSBTAG00000015017	galactose-3-O-sulfotransferase 4	GAL3ST4
ENSBTAG00000015066	LanC like glutathione S-transferase 1	LANCL1
ENSBTAG00000015075	HscB mitochondrial iron-sulfur cluster cochaperone	HSCB
ENSBTAG00000015085	chloride intracellular channel 3	CLIC3
ENSBTAG00000015106	desmoplakin	DSP
ENSBTAG00000015113	Cbp/p300 interacting transactivator with Glu/Asp rich carboxy-terminal domain 4	CITED4
ENSBTAG00000015116	RAD23 homolog A, nucleotide excision repair protein	RAD23A
ENSBTAG00000015147	S100 calcium binding protein A10	S100A10
ENSBTAG00000015181	EPM2A glucan phosphatase, laforin	EPM2A
ENSBTAG00000015186	ilvB acetolactate synthase like	ILVBL
ENSBTAG00000015208	capping protein regulator and myosin 1 linker 3	CARMIL3
ENSBTAG00000015265	tigger transposable element derived 2	TIGD2
ENSBTAG00000015277	PCF11 cleavage and polyadenylation factor subunit	PCF11
ENSBTAG00000015308	SWI/SNF related, matrix associated, actin dependent regulator of chromatin, subfamily e, member 1	SMARCE1
ENSBTAG00000015339	endonuclease V	ENDOV
ENSBTAG00000015401	autophagy related 4B cysteine peptidase	ATG4B
ENSBTAG00000015436	solute carrier family 27 member 4	SLC27A4
ENSBTAG00000015450	cytoplasmic polyadenylation element binding protein 3	CPEB3
ENSBTAG00000015487	lysine demethylase 4B	KDM4B
ENSBTAG00000015533	dispatched RND transporter family member 3	DISP3
ENSBTAG00000015547	solute carrier family 26 member 3	SLC26A3
ENSBTAG00000015596	solute carrier organic anion transporter family member 2B1	SLCO2B1
ENSBTAG00000015614	ligand of numb-protein X 2	LNX2
ENSBTAG00000015625	dynactin subunit 4	DCTN4
ENSBTAG00000015648	DnaJ heat shock protein family (Hsp40) member C21	DNAJC21
ENSBTAG00000015663	stress induced phosphoprotein 1	STIP1
ENSBTAG00000015681	retinal G protein coupled receptor	RGR
ENSBTAG00000015686	TERF2 interacting protein	TERF2IP
ENSBTAG00000015713	tousled like kinase 2	TLK2
ENSBTAG00000015716	endoplasmic reticulum oxidoreductase 1 alpha	ERO1A
ENSBTAG00000015717	hes related family bHLH transcription factor with YRPW motif 1	HEY1
ENSBTAG00000015720	WW domain containing E3 ubiquitin protein ligase 1	WWP1
ENSBTAG00000015766	zinc finger protein, FOG family member 1	ZFPM1
ENSBTAG00000015767	ring finger protein 10	RNF10
ENSBTAG00000015782	SREBF chaperone	SCAP
ENSBTAG00000015802	cAMP responsive element binding protein 3 like 2	CREB3L2
ENSBTAG00000015817	ETS transcription factor ELK1	ELK1
ENSBTAG00000015829	ectonucleotide pyrophosphatase/phosphodiesterase family member 5	ENPP5
ENSBTAG00000015841	coiled-coil domain containing 115	CCDC115
ENSBTAG00000015843	solute carrier family 6 member 3	SLC6A3
ENSBTAG00000015885	PTPRF interacting protein alpha 4	PPFIA4
ENSBTAG00000015893	epsin 3	EPN3
ENSBTAG00000015950	isochorismatase domain containing 2	ISOC2
ENSBTAG00000015982	potassium channel tetramerization domain containing 13	KCTD13
ENSBTAG00000016004	methionyl aminopeptidase 1	METAP1
ENSBTAG00000016028	zinc finger protein 691	ZNF691
ENSBTAG00000016080	vacuolar protein sorting 13 homolog D	VPS13D
ENSBTAG00000016124	protein kinase C and casein kinase substrate in neurons 1	PACSIN1
ENSBTAG00000016145	ADAM metallopeptidase with thrombospondin type 1 motif 19	ADAMTS19
ENSBTAG00000016190	zinc finger protein 394	ZNF394
ENSBTAG00000016203	zinc finger protein 16	ZNF16
ENSBTAG00000016211	glutaryl-CoA dehydrogenase	GCDH
ENSBTAG00000016252	LSM12 homolog	LSM12
ENSBTAG00000016259	KIAA1958	KIAA1958
ENSBTAG00000016265	DnaJ heat shock protein family (Hsp40) member A1	DNAJA1
ENSBTAG00000016283	transmembrane protein 63C	TMEM63C
ENSBTAG00000016298	transmembrane 9 superfamily member 3	TM9SF3
ENSBTAG00000016338	signal peptide peptidase like 3	SPPL3
ENSBTAG00000016357	vanin 2	VNN2
ENSBTAG00000016369	tRNA splicing endonuclease subunit 15	TSEN15
ENSBTAG00000016381	RRAD and GEM like GTPase 2	REM2
ENSBTAG00000016397	chromodomain Y like	CDYL
ENSBTAG00000016411	ring finger protein 122	RNF122
ENSBTAG00000016450	cerebral dopamine neurotrophic factor	CDNF
ENSBTAG00000016486	sorbin and SH3 domain containing 2	SORBS2
ENSBTAG00000016495	lines homolog 1	LINS1
ENSBTAG00000016504	ArfGAP with GTPase domain, ankyrin repeat and PH domain 1	AGAP1
ENSBTAG00000016512	tetratricopeptide repeat domain 21B	TTC21B
ENSBTAG00000016547	centrosomal protein 57	CEP57
ENSBTAG00000016559	nudix hydrolase 22	NUDT22
ENSBTAG00000016567	hemoglobin, theta 1	HBQ1
ENSBTAG00000016571	family with sequence similarity 234 member A	FAM234A
ENSBTAG00000016572	ubiquitin specific peptidase 37	USP37
ENSBTAG00000016664	SLC2A4 regulator	SLC2A4RG
ENSBTAG00000016683	NFKB inhibitor alpha	NFKBIA
ENSBTAG00000016688	lactate dehydrogenase A	LDHA
ENSBTAG00000016707	FKBP prolyl isomerase 9	FKBP9
ENSBTAG00000016721	zinc finger protein 791	LOC783540
ENSBTAG00000016737	cyclin dependent kinase 8	CDK8
ENSBTAG00000016763	methylphosphate capping enzyme	MEPCE
ENSBTAG00000016772	ubiquitin specific peptidase 11	USP11
ENSBTAG00000016782	solute carrier family 39 member 10	SLC39A10
ENSBTAG00000016799	endoplasmic reticulum to nucleus signaling 1	ERN1
ENSBTAG00000016805	sphingomyelin synthase 2	SGMS2
ENSBTAG00000016836	pyruvate dehydrogenase kinase 1	PDK1
ENSBTAG00000016869	DNA polymerase delta 3, accessory subunit	POLD3
ENSBTAG00000016874	DnaJ heat shock protein family (Hsp40) member B1	DNAJB1
ENSBTAG00000016881	alanyl aminopeptidase, membrane	ANPEP
ENSBTAG00000016883	SAGA complex associated factor 29	SGF29
ENSBTAG00000016904	membrane associated ring-CH-type finger 9	MARCHF9
ENSBTAG00000016937	sterile alpha motif domain containing 1	SAMD1
ENSBTAG00000017024	PPARG coactivator 1 alpha	PPARGC1A
ENSBTAG00000017123	zinc finger protein 93	ZNF93
ENSBTAG00000017129	chloride channel CLIC like 1	CLCC1
ENSBTAG00000017174	sodium voltage-gated channel alpha subunit 11	SCN11A
ENSBTAG00000017179	ubiquitin specific peptidase 12	USP12
ENSBTAG00000017249	somatomedin B and thrombospondin type 1 domain containing	SBSPON
ENSBTAG00000017258	acyl-CoA synthetase long chain family member 3	ACSL3
ENSBTAG00000017278	acyl-CoA binding domain containing 5	ACBD5
ENSBTAG00000017284	rhomboid like 1	RHBDL1
ENSBTAG00000017287	DNA damage regulated autophagy modulator 1	DRAM1
ENSBTAG00000017335	HGF activator	HGFAC
ENSBTAG00000017366	growth factor receptor bound protein 7	GRB7
ENSBTAG00000017411	adenylate kinase 5	AK5
ENSBTAG00000017460	prdX-deacylase domain-containing protein 1	PRORSD1
ENSBTAG00000017465	glucosamine (N-acetyl)-6-sulfatase	GNS
ENSBTAG00000017469	coiled-coil domain containing 88A	CCDC88A
ENSBTAG00000017527	crystallin beta-gamma domain containing 1	CRYBG1
ENSBTAG00000017533	leucine rich repeat containing 1	LRRC1
ENSBTAG00000017542	peroxisome proliferator activated receptor delta	PPARD
ENSBTAG00000017550	casein kinase 1 gamma 3	CSNK1G3
ENSBTAG00000017551	drosha ribonuclease III	DROSHA
ENSBTAG00000017569	chromosome 20 C5orf22 homolog	C20H5orf22
ENSBTAG00000017584	phospholipase C gamma 1	PLCG1
ENSBTAG00000017597	establishment of sister chromatid cohesion N-acetyltransferase 1	ESCO1
ENSBTAG00000017631	growth factor, augmenter of liver regeneration	GFER
ENSBTAG00000017662	eukaryotic elongation factor 2 kinase	EEF2K
ENSBTAG00000017664	hepatocyte growth factor	HGF
ENSBTAG00000017709	attractin like 1	ATRNL1
ENSBTAG00000017767	G protein-coupled receptor 173	GPR173
ENSBTAG00000017779	hydroxysteroid 17-beta dehydrogenase 10	HSD17B10
ENSBTAG00000017783	TSPY like 2	TSPYL2
ENSBTAG00000017797	lymphocyte antigen 75	LY75
ENSBTAG00000017885	ATP synthase c subunit lysine N-methyltransferase	ATPSCKMT
ENSBTAG00000017894	carbamoyl-phosphate synthetase 2, aspartate transcarbamylase, and dihydroorotase	CAD
ENSBTAG00000017919	CCR4-NOT transcription complex subunit 4	CNOT4
ENSBTAG00000017956	potassium channel tetramerization domain containing 15	KCTD15
ENSBTAG00000018000	CLN3 lysosomal/endosomal transmembrane protein, battenin	CLN3
ENSBTAG00000018015	interleukin 27	IL27
ENSBTAG00000018050	cerebellar degeneration related protein 2	CDR2
ENSBTAG00000018084	cytosolic arginine sensor for mTORC1 subunit 1	CASTOR1
ENSBTAG00000018093	lysine methyltransferase 2A	KMT2A
ENSBTAG00000018138	glycerol kinase 5	GK5
ENSBTAG00000018176	cytochrome b-245 chaperone 1	CYBC1
ENSBTAG00000018178	nuclear prelamin A recognition factor	NARF
ENSBTAG00000018192	ALG8 alpha-1,3-glucosyltransferase	ALG8
ENSBTAG00000018213	tubulin folding cofactor E like	TBCEL
ENSBTAG00000018218	family with sequence similarity 135 member B	FAM135B
ENSBTAG00000018260	major facilitator superfamily domain containing 11	MFSD11
ENSBTAG00000018279	spermatogenesis associated 5 like 1	SPATA5L1
ENSBTAG00000018289	transmembrane protein 150A	TMEM150A
ENSBTAG00000018297	pleckstrin homology, MyTH4 and FERM domain containing H1	PLEKHH1
ENSBTAG00000018316	zinc finger MYND-type containing 15	ZMYND15
ENSBTAG00000018318	DnaJ heat shock protein family (Hsp40) member B5	DNAJB5
ENSBTAG00000018322	SEC24 homolog A, COPII coat complex component	SEC24A
ENSBTAG00000018339	ATP synthase membrane subunit c locus 1	ATP5MC1
ENSBTAG00000018373	dihydropyrimidinase like 2	DPYSL2
ENSBTAG00000018374	WASP family member 2	WASF2
ENSBTAG00000018382	spermine synthase	SMS
ENSBTAG00000018395	KIAA1217	KIAA1217
ENSBTAG00000018400	BRMS1 like transcriptional repressor	BRMS1L
ENSBTAG00000018433	DENN domain containing 6A	DENND6A
ENSBTAG00000018438	Ras related GTP binding D	RRAGD
ENSBTAG00000018446	grancalcin	GCA
ENSBTAG00000018453	ankyrin repeat domain 37	ANKRD37
ENSBTAG00000018493	glutamate rich 5	ERICH5
ENSBTAG00000018496	translocase of inner mitochondrial membrane 17B	TIMM17B
ENSBTAG00000018559	LYR motif containing 1	LYRM1
ENSBTAG00000018566	secreted frizzled related protein 5	SFRP5
ENSBTAG00000018625	zinc finger protein 263	ZNF263
ENSBTAG00000018646	ATPase H+ transporting V1 subunit B2	ATP6V1B2
ENSBTAG00000018660	protein phosphatase 6 regulatory subunit 2	PPP6R2
ENSBTAG00000018694	acyl-CoA synthetase short chain family member 3	ACSS3
ENSBTAG00000018699	lysine acetyltransferase 7	KAT7
ENSBTAG00000018711	DENN domain containing 4B	DENND4B
ENSBTAG00000018729	spen family transcriptional repressor	SPEN
ENSBTAG00000018739	RNA polymerase II associated protein 2	RPAP2
ENSBTAG00000018753	transmembrane protein 163	TMEM163
ENSBTAG00000018770	hydroxysteroid dehydrogenase like 1	HSDL1
ENSBTAG00000018777	adenylate cyclase 5	ADCY5
ENSBTAG00000018796	Rab geranylgeranyltransferase subunit alpha	RABGGTA
ENSBTAG00000018801	sorting nexin 3	SNX3
ENSBTAG00000018848	F-box and leucine rich repeat protein 3	FBXL3
ENSBTAG00000018851	MYC binding protein 2	MYCBP2
ENSBTAG00000018887	importin 13	IPO13
ENSBTAG00000018893	adenosylhomocysteinase like 1	AHCYL1
ENSBTAG00000018920	tripartite motif containing 47	TRIM47
ENSBTAG00000018965	PR/SET domain 16	PRDM16
ENSBTAG00000018986	acyl-CoA synthetase long chain family member 4	ACSL4
ENSBTAG00000019020	Tax1 binding protein 1	TAX1BP1
ENSBTAG00000019025	NADH:ubiquinone oxidoreductase subunit A11	NDUFA11
ENSBTAG00000019095	C-C motif chemokine receptor 10	CCR10
ENSBTAG00000019133	zinc finger protein 326	ZNF326
ENSBTAG00000019179	testis specific serine kinase substrate	TSKS
ENSBTAG00000019181	BAR/IMD domain containing adaptor protein 2 like 1	BAIAP2L1
ENSBTAG00000019182	TIA1 cytotoxic granule associated RNA binding protein	TIA1
ENSBTAG00000019208	zinc finger translocation associated	ZFTA
ENSBTAG00000019231	matrix AAA peptidase interacting protein 1	MAIP1
ENSBTAG00000019232	tRNA-yW synthesizing protein 5	TYW5
ENSBTAG00000019252	keratinocyte differentiation factor 1	KDF1
ENSBTAG00000019276	cyclin B1	CCNB1
ENSBTAG00000019300	thiopurine S-methyltransferase	TPMT
ENSBTAG00000019336	dishevelled segment polarity protein 3	DVL3
ENSBTAG00000019358	ring finger protein 214	RNF214
ENSBTAG00000019388	KIAA2013 ortholog	KIAA2013
ENSBTAG00000019410	centrosomal protein 57 like 1	CEP57L1
ENSBTAG00000019414	CDC like kinase 4	CLK4
ENSBTAG00000019418	ubiquitin protein ligase E3D	UBE3D
ENSBTAG00000019434	programmed cell death 4	PDCD4
ENSBTAG00000019436	solute carrier family 39 member 13	SLC39A13
ENSBTAG00000019451	transmembrane anterior posterior transformation 1	TAPT1
ENSBTAG00000019455	myosin VB	MYO5B
ENSBTAG00000019508	SEC61 translocon subunit alpha 2	SEC61A2
ENSBTAG00000019509	nudix hydrolase 5	NUDT5
ENSBTAG00000019511	cell division cycle 123	CDC123
ENSBTAG00000019522	protein phosphatase, Mg2+/Mn2+ dependent 1G	PPM1G
ENSBTAG00000019526	CKLF like MARVEL transmembrane domain containing 6	CMTM6
ENSBTAG00000019556	migration and invasion inhibitory protein	MIIP
ENSBTAG00000019574	mitogen-activated protein kinase 12	MAPK12
ENSBTAG00000019612	ribonuclease A family member 4	RNASE4
ENSBTAG00000019627	Thy-1 cell surface antigen	THY1
ENSBTAG00000019785	capicua transcriptional repressor	CIC
ENSBTAG00000019803	RNA polymerase III subunit K	POLR3K
ENSBTAG00000019819	fucosyltransferase 8	FUT8
ENSBTAG00000019836	GSK3B interacting protein	GSKIP
ENSBTAG00000019872	phosphoinositide-3-kinase adaptor protein 1	PIK3AP1
ENSBTAG00000019887	dihydroorotate dehydrogenase (quinone)	DHODH
ENSBTAG00000019947	synaptotagmin 7	SYT7
ENSBTAG00000019952	armadillo repeat containing 8	ARMC8
ENSBTAG00000019954	abhydrolase domain containing 2, acylglycerol lipase	ABHD2
ENSBTAG00000019993	apelin	APLN
ENSBTAG00000019998	hydroxyacylglutathione hydrolase	HAGH
ENSBTAG00000020000	RAP1 GTPase activating protein 2	RAP1GAP2
ENSBTAG00000020014	centrosomal protein 104	CEP104
ENSBTAG00000020032	centrosomal protein 126	CEP126
ENSBTAG00000020126	myosin X	MYO10
ENSBTAG00000020127	transketolase like 1	TKTL1
ENSBTAG00000020141	FRAS1 related extracellular matrix 1	FREM1
ENSBTAG00000020196	ectonucleotide pyrophosphatase/phosphodiesterase 3	ENPP3
ENSBTAG00000020212	WD repeat domain 41	WDR41
ENSBTAG00000020244	ephrin A1	EFNA1
ENSBTAG00000020285	proteoglycan 3	LOC617374
ENSBTAG00000020294	protein tyrosine phosphatase non-receptor type 6	PTPN6
ENSBTAG00000020367	solute carrier family 30 member 9	SLC30A9
ENSBTAG00000020445	zinc finger protein 398	ZNF398
ENSBTAG00000020446	thimet oligopeptidase 1	THOP1
ENSBTAG00000020455	inositol 1,4,5-trisphosphate receptor type 1	ITPR1
ENSBTAG00000020468	mitochondrial calcium uptake family member 3	MICU3
ENSBTAG00000020518	Parkinsonism associated deglycase	PARK7
ENSBTAG00000020525	SEC31 homolog A, COPII coat complex component	SEC31A
ENSBTAG00000020530	mitochondrial translational initiation factor 3	MTIF3
ENSBTAG00000020583	aminoadipate-semialdehyde dehydrogenase	AASDH
ENSBTAG00000020629	UTP18 small subunit processome component	UTP18
ENSBTAG00000020638	TIMP metallopeptidase inhibitor 3	TIMP3
ENSBTAG00000020652	testis specific serine kinase 3	TSSK3
ENSBTAG00000020667	potassium voltage-gated channel subfamily Q member 3	KCNQ3
ENSBTAG00000020761	ubiquitin specific peptidase 33	USP33
ENSBTAG00000020781	SET domain containing 6, protein lysine methyltransferase	SETD6
ENSBTAG00000020782	CCR4-NOT transcription complex subunit 1	CNOT1
ENSBTAG00000020824	keratin 10	KRT10
ENSBTAG00000020831	chromodomain helicase DNA binding protein 1 like	CHD1L
ENSBTAG00000020865	pellino E3 ubiquitin protein ligase 1	PELI1
ENSBTAG00000020873	methionine adenosyltransferase 2A	MAT2A
ENSBTAG00000020927	hydroxysteroid 17-beta dehydrogenase 8	HSD17B8
ENSBTAG00000020957	frizzled class receptor 5	FZD5
ENSBTAG00000020963	Ras association domain family member 1	RASSF1
ENSBTAG00000020992	rhomboid like 3	RHBDL3
ENSBTAG00000020999	damage specific DNA binding protein 2	DDB2
ENSBTAG00000021073	KIAA1549	KIAA1549
ENSBTAG00000021090	ATP binding cassette subfamily C member 1	ABCC1
ENSBTAG00000021100	protein phosphatase 1 regulatory subunit 3F	PPP1R3F
ENSBTAG00000021222	zinc finger protein 771	ZNF771
ENSBTAG00000021237	dystonin	DST
ENSBTAG00000021358	B cell linker	BLNK
ENSBTAG00000021417	DM1 locus, WD repeat containing	DMWD
ENSBTAG00000021433	zinc finger protein 665	LOC508131
ENSBTAG00000021512	zinc finger and BTB domain containing 7B	ZBTB7B
ENSBTAG00000021537	RWD domain containing 3	RWDD3
ENSBTAG00000021577	zinc finger FYVE-type containing 16	ZFYVE16
ENSBTAG00000021620	PITH domain containing 1	PITHD1
ENSBTAG00000021677	tripartite motif containing 37	TRIM37
ENSBTAG00000021678	solute carrier family 31 member 1	SLC31A1
ENSBTAG00000021694	spastin	SPAST
ENSBTAG00000021703	mediator complex subunit 12L	MED12L
ENSBTAG00000021713	mastermind like domain containing 1	MAMLD1
ENSBTAG00000021745	receptor associated protein of the synapse	RAPSN
ENSBTAG00000021752	DnaJ heat shock protein family (Hsp40) member B4	DNAJB4
ENSBTAG00000021775	solute carrier family 4 member 9	SLC4A9
ENSBTAG00000021777	double C2 domain gamma	DOC2G
ENSBTAG00000021802	migration and invasion enhancer 1	MIEN1
ENSBTAG00000021809	DEP domain containing 7	DEPDC7
ENSBTAG00000021813	alpha-methylacyl-CoA racemase	AMACR
ENSBTAG00000021843	ubiquilin 2	UBQLN2
ENSBTAG00000021845	striatin 3	STRN3
ENSBTAG00000021850	NCK interacting protein with SH3 domain	NCKIPSD
ENSBTAG00000021862	solute carrier family 27 member 3	SLC27A3
ENSBTAG00000021869	THAP domain containing 5	THAP5
ENSBTAG00000021893	ubiquitin specific peptidase 21	USP21
ENSBTAG00000021893	ubiquitin-fold modifier conjugating enzyme 1	UFC1
ENSBTAG00000021899	phosphodiesterase 9A	PDE9A
ENSBTAG00000021921	spermatid perinuclear RNA binding protein	STRBP
ENSBTAG00000021932	ribonuclease K	RNASEK
ENSBTAG00000021969	kelch like family member 29	KLHL29
ENSBTAG00000021991	transmembrane protein with EGF like and two follistatin like domains 1	TMEFF1
ENSBTAG00000021992	caveolae associated protein 4	CAVIN4
ENSBTAG00000022000	calcium voltage-gated channel auxiliary subunit beta 2	CACNB2
ENSBTAG00000022005	TBC/LysM-associated domain containing 2	TLDC2
ENSBTAG00000022006	tripartite motif containing 65	TRIM65
ENSBTAG00000022007	SAM and HD domain containing deoxynucleoside triphosphate triphosphohydrolase 1	SAMHD1
ENSBTAG00000022013	carbonyl reductase 4	CBR4
ENSBTAG00000022155	follistatin like 1	FSTL1
ENSBTAG00000022161	toll like receptor 7	TLR7
ENSBTAG00000022167	deoxyribose-phosphate aldolase	DERA
ENSBTAG00000022588	chromosome 14 C8orf34 homolog	C14H8orf34
ENSBTAG00000022689	RING1 and YY1 binding protein	RYBP
ENSBTAG00000022799	notch receptor 1	NOTCH1
ENSBTAG00000022825	brain protein I3	BRI3
ENSBTAG00000022847	HEAT repeat containing 5A	HEATR5A
ENSBTAG00000023333	leukocyte receptor cluster member 1	LENG1
ENSBTAG00000023415	lin-7 homolog B, crumbs cell polarity complex component	LIN7B
ENSBTAG00000023429	plastin 1	PLS1
ENSBTAG00000023601	RNA polymerase I subunit G	POLR1G
ENSBTAG00000023607	3-hydroxyacyl-CoA dehydratase 2	HACD2
ENSBTAG00000023632	F-box and leucine rich repeat protein 8	FBXL8
ENSBTAG00000023745	BTG3 associated nuclear protein	BANP
ENSBTAG00000023806	cordon-bleu WH2 repeat protein	COBL
ENSBTAG00000023846	ATPase PAAT	LOC510536
ENSBTAG00000024075	solute carrier family 9 member A4	SLC9A4
ENSBTAG00000024096	LSM10, U7 small nuclear RNA associated	LSM10
ENSBTAG00000024162	solute carrier family 19 member 1	SLC19A1
ENSBTAG00000024603	nuclear receptor corepressor 2	NCOR2
ENSBTAG00000024648	progesterone receptor	PGR
ENSBTAG00000024708	calcineurin binding protein 1	CABIN1
ENSBTAG00000025078	leucine rich repeat containing 75A	LRRC75A
ENSBTAG00000025129	MAX network transcriptional repressor	MNT
ENSBTAG00000025149	RPA interacting protein	RPAIN
ENSBTAG00000025212	histidyl-tRNA synthetase 2, mitochondrial	HARS2
ENSBTAG00000025233	CACN subunit beta associated regulatory protein	CBARP
ENSBTAG00000025345	ADP ribosylation factor like GTPase 10	ARL10
ENSBTAG00000025443	folliculin interacting protein 1	FNIP1
ENSBTAG00000025477	kinesin family member 3A	KIF3A
ENSBTAG00000025494	progestin and adipoQ receptor family member 8	PAQR8
ENSBTAG00000025516	G protein nucleolar 1 (putative)	GNL1
ENSBTAG00000025535	glycine-N-acyltransferase like 3	GLYATL3
ENSBTAG00000025632	NOP10 ribonucleoprotein	NOP10
ENSBTAG00000025667	astrotactin 2	ASTN2
ENSBTAG00000025756	F-box and WD repeat domain containing 12-like	LOC528919
ENSBTAG00000025778	ER membrane protein complex subunit 9	EMC9
ENSBTAG00000026194	archaelysin family metallopeptidase 1	AMZ1
ENSBTAG00000026381	transmembrane protein 114	TMEM114
ENSBTAG00000026408	zinc finger protein 213	ZNF213
ENSBTAG00000026673	karyopherin subunit alpha 5	KPNA5
ENSBTAG00000026769	achaete-scute family bHLH transcription factor 2	ASCL2
ENSBTAG00000026772	zinc finger protein 142	ZNF142
ENSBTAG00000026893	exocyst complex component 3 like 4	EXOC3L4
ENSBTAG00000026962	exportin for tRNA	XPOT
ENSBTAG00000027058	mesoderm posterior bHLH transcription factor 2	MESP2
ENSBTAG00000027064	BTB domain containing 11	BTBD11
ENSBTAG00000027375	dual specificity phosphatase 22	DUSP22
ENSBTAG00000027464	fibroblast growth factor receptor like 1	FGFRL1
ENSBTAG00000027899	tetratricopeptide repeat domain 41	TTC41
ENSBTAG00000027916	MALT1 paracaspase	MALT1
ENSBTAG00000027932	baculoviral IAP repeat containing 6	BIRC6
ENSBTAG00000030172	phosphoribosyl pyrophosphate synthetase associated protein 1	PRPSAP1
ENSBTAG00000030173	glutamine rich 2	QRICH2
ENSBTAG00000030182	mitogen-activated protein kinase 11	MAPK11
ENSBTAG00000030255	pyridoxal phosphatase	PDXP
ENSBTAG00000030258	CDC42 effector protein 1	CDC42EP1
ENSBTAG00000030319	globoside alpha-1,3-N-acetylgalactosaminyltransferase 1	GBGT1
ENSBTAG00000030434	alpha-L-fucosidase 1	FUCA1
ENSBTAG00000030521	immediate early response 5 like	IER5L
ENSBTAG00000030599	SPARC related modular calcium binding 1	SMOC1
ENSBTAG00000030820	5',3'-nucleotidase, mitochondrial	NT5M
ENSBTAG00000030962	eukaryotic elongation factor, selenocysteine-tRNA specific	EEFSEC
ENSBTAG00000031001	multiple EGF like domains 8	MEGF8
ENSBTAG00000031010	acyl-CoA dehydrogenase family member 11	ACAD11
ENSBTAG00000031012	phosphatidylinositol glycan anchor biosynthesis class K	PIGK
ENSBTAG00000031052	cyclin dependent kinase 5 regulatory subunit 2	CDK5R2
ENSBTAG00000031184	cyclin dependent kinase inhibitor 1C	CDKN1C
ENSBTAG00000031185	all-trans retinoic acid induced differentiation factor	ATRAID
ENSBTAG00000031299	tetratricopeptide repeat domain 17	TTC17
ENSBTAG00000031340	solute carrier family 6 member 20	SLC6A20
ENSBTAG00000031385	COP1 E3 ubiquitin ligase	COP1
ENSBTAG00000031432	LYR motif containing 4	LYRM4
ENSBTAG00000031625	histamine receptor H3	HRH3
ENSBTAG00000031697	kelch domain containing 1	KLHDC1
ENSBTAG00000031716	MRG domain binding protein	MRGBP
ENSBTAG00000031749	solute carrier family 35 member E2B	SLC35E2B
ENSBTAG00000031806	zinc finger protein 48	ZNF48
ENSBTAG00000031941	peptidase D	PEPD
ENSBTAG00000031950	RAB3A interacting protein	RAB3IP
ENSBTAG00000031998	C-X-C motif chemokine ligand 16	CXCL16
ENSBTAG00000032079	synaptotagmin 9	SYT9
ENSBTAG00000032234	serine/threonine kinase 24	STK24
ENSBTAG00000032281	ornithine decarboxylase-like	LOC515547
ENSBTAG00000032481	death associated protein like 1	DAPL1
ENSBTAG00000032517	BAF chromatin remodeling complex subunit BCL7A	BCL7A
ENSBTAG00000032518	sprouty related EVH1 domain containing 1	SPRED1
ENSBTAG00000032617	F-box protein 44	FBXO44
ENSBTAG00000032839	leucine rich repeats and calponin homology domain containing 3	LRCH3
ENSBTAG00000032858	DPY30 domain containing 1	DYDC1
ENSBTAG00000032951	abhydrolase domain containing 17C, depalmitoylase	ABHD17C
ENSBTAG00000032996	prolyl 4-hydroxylase subunit alpha 1	P4HA1
ENSBTAG00000033015	fumarylacetoacetate hydrolase domain containing 1	FAHD1
ENSBTAG00000033041	Yip1 domain family member 4	YIPF4
ENSBTAG00000033174	transcription factor AP-4	TFAP4
ENSBTAG00000033182	heparan-alpha-glucosaminide N-acetyltransferase	HGSNAT
ENSBTAG00000033186	3-oxoacid CoA-transferase 1	OXCT1
ENSBTAG00000033298	LYR motif containing 9	LYRM9
ENSBTAG00000033679	holocarboxylase synthetase	HLCS
ENSBTAG00000033726	glutamate receptor interacting protein 1	GRIP1
ENSBTAG00000034077	agouti signaling protein	ASIP
ENSBTAG00000034113	polypeptide N-acetylgalactosaminyltransferase 10	GALNT10
ENSBTAG00000034586	mal, T cell differentiation protein	MAL
ENSBTAG00000034681	carbonic anhydrase 10	CA10
ENSBTAG00000034689	zinc and ring finger 1	ZNRF1
ENSBTAG00000034700	nuclear assembly factor 1 ribonucleoprotein	NAF1
ENSBTAG00000034776	dimethylarginine dimethylaminohydrolase 1	DDAH1
ENSBTAG00000034848	F2R like trypsin receptor 1	F2RL1
ENSBTAG00000034936	ankyrin repeat and IBR domain containing 1	ANKIB1
ENSBTAG00000035254	TMEM276-ZFTRAF1 readthrough	TMEM276-ZFTRAF1
ENSBTAG00000035254	cysteine and histidine rich 1	CYHR1
ENSBTAG00000035265	transmembrane protein 192	TMEM192
ENSBTAG00000035286	C-X9-C motif containing 1	CMC1
ENSBTAG00000035615	UPF3B regulator of nonsense mediated mRNA decay	UPF3B
ENSBTAG00000035782	methyltransferase 22, Kin17 lysine	METTL22
ENSBTAG00000035998	creatine kinase B	CKB
ENSBTAG00000037404	leucine rich repeat and fibronectin type III domain containing 4	LRFN4
ENSBTAG00000037413	transmembrane protein 164	TMEM164
ENSBTAG00000037945	CASK interacting protein 1	CASKIN1
ENSBTAG00000038107	MAPK activated protein kinase 2	MAPKAPK2
ENSBTAG00000038178	zinc finger protein 25	ZNF25
ENSBTAG00000038181	focadhesin	FOCAD
ENSBTAG00000038195	CD302 molecule	CD302
ENSBTAG00000038241	replication initiator 1	REPIN1
ENSBTAG00000038325	carboxylesterase 4A	CES4A
ENSBTAG00000038330	CG2446-like	LOC516108
ENSBTAG00000038476	H2A clustered histone 21	H2AC21
ENSBTAG00000038845	trypsin like peroxisomal matrix peptidase 1	TYSND1
ENSBTAG00000038869	zinc finger protein 383	LOC539847
ENSBTAG00000038962	solute carrier family 6 member 11	SLC6A11
ENSBTAG00000039015	transmembrane protein 145	TMEM145
ENSBTAG00000039035	heat shock protein family A (Hsp70) member 6	HSPA6
ENSBTAG00000039046	CD24 antigen	CD24
ENSBTAG00000039075	zinc finger protein 527	ZNF527
ENSBTAG00000039161	aldehyde dehydrogenase 3 family member A2	ALDH3A2
ENSBTAG00000039171	ADAM metallopeptidase domain 7	ADAM7
ENSBTAG00000039246	tripartite motif containing 11	TRIM11
ENSBTAG00000039435	LEM domain containing 3	LEMD3
ENSBTAG00000039442	SEC62 homolog, preprotein translocation factor	SEC62
ENSBTAG00000039658	programmed cell death 7	PDCD7
ENSBTAG00000039766	fibrosin like 1	FBRSL1
ENSBTAG00000039820	claudin 8	CLDN8
ENSBTAG00000039935	potassium voltage-gated channel subfamily C member 3	KCNC3
ENSBTAG00000040116	H1.10 linker histone	H1-10
ENSBTAG00000040169	zinc finger protein LOC509810	LOC509810
ENSBTAG00000040206	zinc finger protein 770	ZNF770
ENSBTAG00000040279	keratin 24	KRT24
ENSBTAG00000040298	glutathione S-transferase theta 1	GSTT1
ENSBTAG00000040305	Olfactory receptor family 10 subfamily B member 1, pseudo	F1MXN2_BOVIN
ENSBTAG00000040398	capping protein inhibiting regulator of actin dynamics	CRACD
ENSBTAG00000040551	zinc finger and BTB domain containing 1	ZBTB1
ENSBTAG00000043958	transmembrane protein 33	TMEM33
ENSBTAG00000043974	zinc finger protein 768	ZNF768
ENSBTAG00000043976	ring finger protein, transmembrane 2	RNFT2
ENSBTAG00000043992	ring finger protein 180	RNF180
ENSBTAG00000044004	shortage in chiasmata 1	SHOC1
ENSBTAG00000044080	carboxypeptidase A6	CPA6
ENSBTAG00000044099	zinc finger SWIM-type containing 7	ZSWIM7
ENSBTAG00000044126	syntrophin beta 1	SNTB1
ENSBTAG00000044880	microRNA mir-2385	MIR2385
ENSBTAG00000045498	sulfotransferase family 2B member 1	SULT2B1
ENSBTAG00000045625	netrin 3	NTN3
ENSBTAG00000045628	chromosome 10 C15orf61 homolog	C10H15orf61
ENSBTAG00000045664	leucine rich repeat containing 41	LRRC41
ENSBTAG00000045704	immunoglobulin superfamily member 11	IGSF11
ENSBTAG00000045734	leucine rich repeat containing 26	LRRC26
ENSBTAG00000045779	ubiquitin conjugating enzyme E2 A	UBE2A
ENSBTAG00000045834	Ras association domain family member 7	RASSF7
ENSBTAG00000045864	zinc finger protein 581	ZNF581
ENSBTAG00000045885	microRNA mir-3064	MIR3064
ENSBTAG00000045892	uncharacterized LOC132343038	LOC132343038
ENSBTAG00000045893	translocase of inner mitochondrial membrane 29	TIMM29
ENSBTAG00000045939	macrophage-expressed gene 1 protein-like	LOC112441557
ENSBTAG00000045948	granulocyte-macrophage colony-stimulating factor receptor subunit alpha	LOC100336476
ENSBTAG00000045957	SAMM50 sorting and assembly machinery component	SAMM50
ENSBTAG00000045994	adrenoceptor alpha 2C	ADRA2C
ENSBTAG00000046012	sosondowah ankyrin repeat domain family member D	SOWAHD
ENSBTAG00000046033	ubiquitin family domain containing 1	UBFD1
ENSBTAG00000046101	zinc finger protein 470	ZNF470
ENSBTAG00000046162	zinc finger protein 385C	ZNF385C
ENSBTAG00000046204	zinc finger protein 705A	ZNF705A
ENSBTAG00000046346	phosphofurin acidic cluster sorting protein 2	PACS2
ENSBTAG00000046362	BBSome interacting protein 1	BBIP1
ENSBTAG00000046367	zinc finger protein 383	ZNF383
ENSBTAG00000046437	microRNA mir-210	MIR210
ENSBTAG00000046549	BICD cargo adaptor 2	BICD2
ENSBTAG00000046561	ligand dependent nuclear receptor corepressor like	LCORL
ENSBTAG00000046588	DnaJ heat shock protein family (Hsp40) member B9	DNAJB9
ENSBTAG00000046597	G protein regulated inducer of neurite outgrowth 2	GPRIN2
ENSBTAG00000046612	zinc finger protein 292	ZNF292
ENSBTAG00000046677	reticulon 4 receptor	RTN4R
ENSBTAG00000046900	gamma-glutamyltransferase 1	GGT1
ENSBTAG00000046936	Morf4 family associated protein 1-like 1	MRFAP1L1
ENSBTAG00000046996	epsin 1	EPN1
ENSBTAG00000047223	GNAS complex locus	GNAS
ENSBTAG00000047431	small nucleolar RNA SNORA42/SNORA80 family	LOC112448922
ENSBTAG00000047482	proline rich transmembrane protein 4	PRRT4
ENSBTAG00000047502	FKBP prolyl isomerase 5	FKBP5
ENSBTAG00000047508	zinc finger protein 580	ZNF580
ENSBTAG00000047567	vascular endothelial growth factor B	VEGFB
ENSBTAG00000047582	casein kinase 1 epsilon	CSNK1E
ENSBTAG00000047658	PHD finger protein 7	PHF7
ENSBTAG00000047706	inhibitor of growth family member 2	ING2
ENSBTAG00000047731	endosomal transmembrane epsin interactor 3	ENTREP3
ENSBTAG00000047964	transmembrane protein 210	TMEM210
ENSBTAG00000048054	UDP-N-acetylglucosamine pyrophosphorylase 1 like 1	UAP1L1
ENSBTAG00000048107	calnexin	CANX
ENSBTAG00000048140	dynein axonemal assembly factor 5	DNAAF5
ENSBTAG00000048851	ubiquitin conjugating enzyme E2 Q family like 1	UBE2QL1
ENSBTAG00000048885	chromosome 17 C22orf39 homolog	C17H22orf39
ENSBTAG00000048916	lipase G, endothelial type	LIPG
ENSBTAG00000049002	C1D nuclear receptor corepressor	C1D
ENSBTAG00000049022	microRNA mir-12048	MIR12048
ENSBTAG00000049156	chromobox 4	CBX4
ENSBTAG00000049233	transmembrane protein 123	TMEM123
ENSBTAG00000049333	tumor necrosis factor alpha-induced protein 2	LOC112443175
ENSBTAG00000049516	ADP ribosylation factor like GTPase 6 interacting protein 1	ARL6IP1
ENSBTAG00000049919	tissue factor pathway inhibitor	TFPI
ENSBTAG00000050006	homeobox B6	HOXB6
ENSBTAG00000050011	Reverse transcriptase domain-containing protein	A0A3Q1LR75_BOVIN
ENSBTAG00000050122	H2A clustered histone 20	H2AC20
ENSBTAG00000050212	mucin 2, oligomeric mucus/gel-forming	MUC2
ENSBTAG00000050233	proline rich and Gla domain 1	PRRG1
ENSBTAG00000050453	zinc finger protein 835	ZNF835
ENSBTAG00000050459	family with sequence similarity 222 member A	FAM222A
ENSBTAG00000050549	kelch like family member 11	KLHL11
ENSBTAG00000050675	bolA family member 3	BOLA3
ENSBTAG00000051373	aldo-keto reductase family 1, member B1 (aldose reductase)	AKR1B1
ENSBTAG00000051381	ring finger protein 227	RNF227
ENSBTAG00000051461	serine rich and transmembrane domain containing 1	SERTM1
ENSBTAG00000051726	plasma serine protease inhibitor	LOC338050
ENSBTAG00000051836	ankyrin repeat domain-containing protein 26	LOC522845
ENSBTAG00000051917	zinc finger protein 579	ZNF579
ENSBTAG00000051936	Nicotinamide nucleotide adenylyltransferase 3	NMNAT3
ENSBTAG00000051982	matrix remodeling associated 7	MXRA7
ENSBTAG00000052095	glycine-N-acyltransferase-like	GAT
ENSBTAG00000052192	spermatogenesis associated 33	SPATA33
ENSBTAG00000052297	GVQW motif containing 3	GVQW3
ENSBTAG00000052323	MYC associated zinc finger protein	MAZ
ENSBTAG00000052345	uncharacterized LOC101905041	LOC101905041
ENSBTAG00000052374	F-box and leucine rich repeat protein 14	FBXL14
ENSBTAG00000052465	CD24 antigen	CD24
ENSBTAG00000052611	beta-glucuronidase-like	LOC101904377
ENSBTAG00000052736	GLIS family zinc finger 3	GLIS3
ENSBTAG00000052803	serine/threonine-protein phosphatase 2A regulatory subunit B'' subunit beta	LOC100298789
ENSBTAG00000052904	mex-3 RNA binding family member B	MEX3B
ENSBTAG00000052956	A0A3Q1MC67_BOVIN
ENSBTAG00000052957	MON1 homolog B, secretory trafficking associated	MON1B
ENSBTAG00000053135	transmembrane protein 236	TMEM236
ENSBTAG00000053219	RING-type domain-containing protein	A0A3Q1NCK8_BOVIN
ENSBTAG00000053296	egl-9 family hypoxia inducible factor 1	EGLN1
ENSBTAG00000053534	RNA-directed DNA polymerase	A0A3Q1MGI7_BOVIN
ENSBTAG00000053861	Low molecular weight phosphotyrosine protein phosphatase	A0A3Q1MR31_BOVIN
ENSBTAG00000053910	chromosome 19 C17orf58 homolog	C19H17orf58
ENSBTAG00000053923	exosome component 6	EXOSC6
ENSBTAG00000053940	A0A3Q1MR11_BOVIN
ENSBTAG00000053996	zinc finger protein 853	ZNF853
ENSBTAG00000054315	putative GTP-binding protein 6	LOC132342096
ENSBTAG00000054536	uncharacterized LOC100850574	LOC100850574
ENSBTAG00000054572	paternally expressed 3	PEG3
ENSBTAG00000054665	NK6 homeobox 2	NKX6-2
ENSBTAG00000054719	TMF1 regulated nuclear protein 1	TRNP1
ENSBTAG00000054832	secretin	SCT
ENSBTAG00000054839	tigger transposable element-derived protein 1	LOC101903385
ENSBTAG00000054868	L antigen family member 3	LAGE3
ENSBTAG00000054976	multiple C2 and transmembrane domain containing 1	MCTP1
ENSBTAG00000055062	SMAD family member 5	SMAD5
ENSBTAG00000055145	solute carrier family 25 member 10	SLC25A10
ENSBTAG00000055208	Aldo-keto reductase family 1 member B1	A0A3Q1M9Q1_BOVIN
ENSBTAG00000047755
ENSBTAG00000014522
ENSBTAG00000053073
ENSBTAG00000046569
ENSBTAG00000052922
ENSBTAG00000017882
ENSBTAG00000036099
ENSBTAG00000009166
ENSBTAG00000050644
ENSBTAG00000013889
ENSBTAG00000049198
ENSBTAG00000053140
ENSBTAG00000039050
ENSBTAG00000047319
ENSBTAG00000052040
ENSBTAG00000050000
ENSBTAG00000049555
ENSBTAG00000014579
ENSBTAG00000003456
ENSBTAG00000054309
ENSBTAG00000053792
ENSBTAG00000049577
ENSBTAG00000014331
ENSBTAG00000033334
ENSBTAG00000026604
ENSBTAG00000032236
ENSBTAG00000054548
ENSBTAG00000001537
ENSBTAG00000046862
ENSBTAG00000055247
ENSBTAG00000025441
ENSBTAG00000048455
ENSBTAG00000052863
ENSBTAG00000018498
ENSBTAG00000048754
ENSBTAG00000050562
ENSBTAG00000002042
ENSBTAG00000051337
ENSBTAG00000048717
ENSBTAG00000049594
ENSBTAG00000012064
ENSBTAG00000054936
ENSBTAG00000046160
ENSBTAG00000015009
ENSBTAG00000053603
ENSBTAG00000051850
ENSBTAG00000050863
ENSBTAG00000018115
ENSBTAG00000055098
ENSBTAG00000032198
ENSBTAG00000053365
ENSBTAG00000018808
ENSBTAG00000015200
ENSBTAG00000053406
ENSBTAG00000049014
ENSBTAG00000051305
ENSBTAG00000012719
ENSBTAG00000049314
ENSBTAG00000008431
ENSBTAG00000051528
ENSBTAG00000054228
ENSBTAG00000031741
ENSBTAG00000003367
ENSBTAG00000050654
ENSBTAG00000006886
ENSBTAG00000015222
ENSBTAG00000000791
ENSBTAG00000004428
ENSBTAG00000031583
ENSBTAG00000031464
ENSBTAG00000052734
ENSBTAG00000050371
ENSBTAG00000019804
ENSBTAG00000049650
ENSBTAG00000017804
ENSBTAG00000008468
ENSBTAG00000052838
ENSBTAG00000049096
ENSBTAG00000051764
ENSBTAG00000037461
ENSBTAG00000049042
ENSBTAG00000034995
ENSBTAG00000053289
ENSBTAG00000049029
ENSBTAG00000045746
ENSBTAG00000018188
ENSBTAG00000014467
ENSBTAG00000021393
ENSBTAG00000051409
ENSBTAG00000020643
ENSBTAG00000038186
ENSBTAG00000049783
ENSBTAG00000049355
ENSBTAG00000016116
ENSBTAG00000046003
ENSBTAG00000047073
ENSBTAG00000050730
ENSBTAG00000048696
ENSBTAG00000052744
ENSBTAG00000048509
ENSBTAG00000053259
ENSBTAG00000051812
ENSBTAG00000021693
ENSBTAG00000015427
ENSBTAG00000031752
ENSBTAG00000046385
ENSBTAG00000030575
ENSBTAG00000032347
ENSBTAG00000055056
ENSBTAG00000052583
ENSBTAG00000048011

## Sheet: Table S9
Detail of all genes in pattern G (no change from day 7 to day 10, then decreased expression from day 10 to day 14)
ENSEMBL_GENE_ID	Gene Name	Gene Symbol
ENSBTAG00000000140	epoxide hydrolase 1	EPHX1
ENSBTAG00000000418	TOX high mobility group box family member 3	TOX3
ENSBTAG00000000473	ATPase phospholipid transporting 10D (putative)	ATP10D
ENSBTAG00000000546	transducer of ERBB2, 1	TOB1
ENSBTAG00000000686	N-acetylneuraminic acid phosphatase	NANP
ENSBTAG00000000987	otogelin	OTOG
ENSBTAG00000001037	mitogen-activated protein kinase kinase kinase kinase 2	MAP4K2
ENSBTAG00000001098	pleckstrin homology domain containing A3	PLEKHA3
ENSBTAG00000001114	protein kinase D3	PRKD3
ENSBTAG00000001151	amyloid beta precursor like protein 1	APLP1
ENSBTAG00000001335	growth hormone receptor	GHR
ENSBTAG00000001403	protein kinase C iota	PRKCI
ENSBTAG00000001414	potassium channel tetramerization domain containing 12	KCTD12
ENSBTAG00000001455	homeobox A7	HOXA7
ENSBTAG00000001474	neurogranin	NRGN
ENSBTAG00000001508	SH3 domain containing ring finger 1	SH3RF1
ENSBTAG00000001573	jumonji domain containing 1C	JMJD1C
ENSBTAG00000001754	adenosylhomocysteinase like 2	AHCYL2
ENSBTAG00000002014	sorting nexin 1	SNX1
ENSBTAG00000002076	staufen double-stranded RNA binding protein 2	STAU2
ENSBTAG00000002127	t-complex 11 like 2	TCP11L2
ENSBTAG00000002181	KH RNA binding domain containing, signal transduction associated 3	KHDRBS3
ENSBTAG00000002205	cyclic nucleotide gated channel subunit alpha 1	CNGA1
ENSBTAG00000002275	protein tyrosine phosphatase 4A1	PTP4A1
ENSBTAG00000002283	frizzled class receptor 7	FZD7
ENSBTAG00000002292	SWI/SNF related, matrix associated, actin dependent regulator of chromatin, subfamily a, member 1	SMARCA1
ENSBTAG00000002361	transmembrane and coiled-coil domain family 2	TMCC2
ENSBTAG00000002369	transmembrane protein 217	TMEM217
ENSBTAG00000002526	3-hydroxybutyrate dehydrogenase 2	BDH2
ENSBTAG00000002528	eukaryotic translation initiation factor 3 subunit A	EIF3A
ENSBTAG00000002554	TRPM8 channel associated factor 1	TCAF1
ENSBTAG00000002586	transcription factor 12	TCF12
ENSBTAG00000002591	glycolipid transfer protein	GLTP
ENSBTAG00000002606	leucine rich repeat containing G protein-coupled receptor 4	LGR4
ENSBTAG00000002834	coiled-coil domain containing 69	CCDC69
ENSBTAG00000002902	anoctamin 6	ANO6
ENSBTAG00000002974	flavin containing dimethylaniline monoxygenase 2	FMO2
ENSBTAG00000003015	sestrin 1	SESN1
ENSBTAG00000003051	FER tyrosine kinase	FER
ENSBTAG00000003192	TBC1 domain family member 16	TBC1D16
ENSBTAG00000003221	activating transcription factor 7 interacting protein	ATF7IP
ENSBTAG00000003253	natriuretic peptide C	NPPC
ENSBTAG00000003265	adducin 3	ADD3
ENSBTAG00000003365	glycerophosphodiester phosphodiesterase domain containing 1	GDPD1
ENSBTAG00000003365	SMG8 nonsense mediated mRNA decay factor	SMG8
ENSBTAG00000003457	activating transcription factor 5	ATF5
ENSBTAG00000003509	pleckstrin homology domain containing A2	PLEKHA2
ENSBTAG00000003536	membrane associated ring-CH-type finger 6	MARCHF6
ENSBTAG00000003602	recombination signal binding protein for immunoglobulin kappa J region	RBPJ
ENSBTAG00000003638	zinc finger protein 215	ZNF215
ENSBTAG00000003658	reelin	RELN
ENSBTAG00000003699	ZFP3 zinc finger protein	ZFP3
ENSBTAG00000003718	2-hydroxyacyl-CoA lyase 1	HACL1
ENSBTAG00000003798	autocrine motility factor receptor	AMFR
ENSBTAG00000004023	endosome-lysosome associated apoptosis and autophagy regulator family member 2	ELAPOR2
ENSBTAG00000004126	myeloid leukemia factor 1	MLF1
ENSBTAG00000004190	Rho GTPase activating protein 29	ARHGAP29
ENSBTAG00000004222	spermidine/spermine N1-acetyltransferase family member 2	SAT2
ENSBTAG00000004249	tetratricopeptide repeat, ankyrin repeat and coiled-coil containing 2	TANC2
ENSBTAG00000004429	growth differentiation factor 5	GDF5
ENSBTAG00000004430	sphingosine-1-phosphate phosphatase 1	SGPP1
ENSBTAG00000004476	alcohol dehydrogenase iron containing 1	ADHFE1
ENSBTAG00000004564	muscleblind like splicing regulator 1	MBNL1
ENSBTAG00000004575	hyccin PI4KA lipid kinase complex subunit 1	HYCC1
ENSBTAG00000004598	golgin A5	GOLGA5
ENSBTAG00000004650	zinc finger protein 516	ZNF516
ENSBTAG00000004727	progestin and adipoQ receptor family member 4	PAQR4
ENSBTAG00000004799	DENN domain containing 2A	DENND2A
ENSBTAG00000004899	actin binding LIM protein 1	ABLIM1
ENSBTAG00000004925	zinc finger protein 347	LOC100139360
ENSBTAG00000004951	cilia and flagella associated protein 68	CFAP68
ENSBTAG00000004964	polycomb group ring finger 5	PCGF5
ENSBTAG00000005021	semaphorin 5A	SEMA5A
ENSBTAG00000005092	receptor tyrosine kinase like orphan receptor 2	ROR2
ENSBTAG00000005161	ATPase phospholipid transporting 8B2	ATP8B2
ENSBTAG00000005235	dipeptidyl peptidase like 10	DPP10
ENSBTAG00000005301	kelch like family member 32	KLHL32
ENSBTAG00000005343	tryptophan hydroxylase 1	TPH1
ENSBTAG00000005359	transforming growth factor beta 2	TGFB2
ENSBTAG00000005431	LIM and cysteine rich domains 1	LMCD1
ENSBTAG00000005712	syntaxin 18	STX18
ENSBTAG00000005718	perilipin 2	PLIN2
ENSBTAG00000005745	heparanase	HPSE
ENSBTAG00000005748	SRY-box transcription factor 17	SOX17
ENSBTAG00000005754	protein phosphatase, Mg2+/Mn2+ dependent 1K	PPM1K
ENSBTAG00000005863	activating transcription factor 7	ATF7
ENSBTAG00000005866	zinc finger protein 81	ZNF81
ENSBTAG00000005871	MDS1 and EVI1 complex locus	MECOM
ENSBTAG00000006108	matrix metallopeptidase 11	MMP11
ENSBTAG00000006320	dihydrolipoamide branched chain transacylase E2	DBT
ENSBTAG00000006371	required for meiotic nuclear division 5 homolog B	RMND5B
ENSBTAG00000006440	immunoglobulin superfamily DCC subclass member 4	IGDCC4
ENSBTAG00000006511	metal regulatory transcription factor 1	MTF1
ENSBTAG00000006536	collectin -46	CL46
ENSBTAG00000006560	VANGL planar cell polarity protein 2	VANGL2
ENSBTAG00000006570	SEC22 homolog C, vesicle trafficking protein	SEC22C
ENSBTAG00000006615	caspase 7	CASP7
ENSBTAG00000006852	acylphosphatase 2	ACYP2
ENSBTAG00000006899	junctophilin 3	JPH3
ENSBTAG00000007019	leucine rich repeat, Ig-like and transmembrane domains 3	LRIT3
ENSBTAG00000007047	frizzled class receptor 10	FZD10
ENSBTAG00000007123	endosulfine alpha	ENSA
ENSBTAG00000007159	estrogen receptor 1	ESR1
ENSBTAG00000007228	chromobox 7	CBX7
ENSBTAG00000007395	alsin Rho guanine nucleotide exchange factor ALS2	ALS2
ENSBTAG00000007437	tektin 1	TEKT1
ENSBTAG00000007596	GTP binding protein overexpressed in skeletal muscle	GEM
ENSBTAG00000007635	phospholipase C like 1 (inactive)	PLCL1
ENSBTAG00000007758	phosphodiesterase 10A	PDE10A
ENSBTAG00000007833	protein inhibitor of activated STAT 2	PIAS2
ENSBTAG00000007983	zinc finger protein 775	ZNF775
ENSBTAG00000008039	aminocarboxymuconate semialdehyde decarboxylase	ACMSD
ENSBTAG00000008062	doublesex and mab-3 related transcription factor 2	DMRT2
ENSBTAG00000008063	peroxisome proliferator activated receptor alpha	PPARA
ENSBTAG00000008198	outer dynein arm docking complex subunit 3	ODAD3
ENSBTAG00000008198	ral guanine nucleotide dissociation stimulator like 3	RGL3
ENSBTAG00000008289	zinc finger and BTB domain containing 4	ZBTB4
ENSBTAG00000008338	phospholipase C beta 1	PLCB1
ENSBTAG00000008362	CTD small phosphatase 1	CTDSP1
ENSBTAG00000008493	aquaporin 3	AQP3
ENSBTAG00000008544	spalt like transcription factor 1	SALL1
ENSBTAG00000008573	ZFP36 ring finger protein	ZFP36
ENSBTAG00000008656	kelch repeat and BTB domain containing 6	KBTBD6
ENSBTAG00000008729	DENN domain containing 10	DENND10
ENSBTAG00000008771	myelin expression factor 2	MYEF2
ENSBTAG00000008774	urocanate hydratase 1	UROC1
ENSBTAG00000008827	SPARC (osteonectin), cwcv and kazal like domains proteoglycan 2	SPOCK2
ENSBTAG00000008886	storkhead box 2	STOX2
ENSBTAG00000009036	SPT6 homolog, histone chaperone and transcription elongation factor	SUPT6H
ENSBTAG00000009093	galactose-3-O-sulfotransferase 2	GAL3ST2
ENSBTAG00000009127	TSPY like 4	TSPYL4
ENSBTAG00000009209	BEN domain containing 5	BEND5
ENSBTAG00000009239	solute carrier family 16 member 10	SLC16A10
ENSBTAG00000009245	protein phosphatase 2 catalytic subunit beta	PPP2CB
ENSBTAG00000009260	glycoprotein M6B	GPM6B
ENSBTAG00000009297	pannexin 2	PANX2
ENSBTAG00000009299	aftiphilin	AFTPH
ENSBTAG00000009407	mbt domain containing 1	MBTD1
ENSBTAG00000009418	family with sequence similarity 131 member B	FAM131B
ENSBTAG00000009470	chloride intracellular channel 4	CLIC4
ENSBTAG00000009475	plexin domain containing 2	PLXDC2
ENSBTAG00000009482	ALF transcription elongation factor 4	AFF4
ENSBTAG00000009789	G protein subunit alpha q	GNAQ
ENSBTAG00000009826	glycerol-3-phosphate dehydrogenase 1 like	GPD1L
ENSBTAG00000009942	phospholipase C like 2	PLCL2
ENSBTAG00000009976	RAD23 homolog B, nucleotide excision repair protein	RAD23B
ENSBTAG00000010023	family with sequence similarity 107 member B	FAM107B
ENSBTAG00000010169	SUN domain containing ossification factor	SUCO
ENSBTAG00000010208	zyg-11 related cell cycle regulator	ZER1
ENSBTAG00000010255	zinc finger protein 24	ZNF24
ENSBTAG00000010286	nuclear protein, coactivator of histone transcription	NPAT
ENSBTAG00000010379	CREB regulated transcription coactivator 1	CRTC1
ENSBTAG00000010399	thioredoxin domain containing 16	TXNDC16
ENSBTAG00000010550	eukaryotic translation initiation factor 5A2	EIF5A2
ENSBTAG00000010649	myocyte enhancer factor 2A	MEF2A
ENSBTAG00000010663	ADAM metallopeptidase domain 15	ADAM15
ENSBTAG00000010718	Ral GEF with PH domain and SH3 binding motif 2	RALGPS2
ENSBTAG00000010745	thyroid hormone receptor alpha	THRA
ENSBTAG00000010763	dual specificity phosphatase 16	DUSP16
ENSBTAG00000010785	Fas cell surface death receptor	FAS
ENSBTAG00000010863	decapping mRNA 1A	DCP1A
ENSBTAG00000010875	msh homeobox 1	MSX1
ENSBTAG00000010980	ankyrin repeat and MYND domain containing 2	ANKMY2
ENSBTAG00000010986	potassium voltage-gated channel subfamily Q member 1	KCNQ1
ENSBTAG00000011027	prostaglandin reductase 1	PTGR1
ENSBTAG00000011046	cyclin dependent kinase 7	CDK7
ENSBTAG00000011234	forkhead box O3	FOXO3
ENSBTAG00000011256	myosin IB	MYO1B
ENSBTAG00000011268	transmembrane protein 64	TMEM64
ENSBTAG00000011291	discs large MAGUK scaffold protein 3	DLG3
ENSBTAG00000011343	XIAP associated factor 1	XAF1
ENSBTAG00000011451	coiled-coil domain containing 175	CCDC175
ENSBTAG00000011487	pleckstrin homology domain containing S1	PLEKHS1
ENSBTAG00000011538	kinesin family member 1A	KIF1A
ENSBTAG00000011539	polycomb group ring finger 2	PCGF2
ENSBTAG00000011642	RNA binding motif protein 27	RBM27
ENSBTAG00000011683	NUMB endocytic adaptor protein	NUMB
ENSBTAG00000011744	ubiquitin specific peptidase 31	USP31
ENSBTAG00000011812	DIM1 rRNA methyltransferase and ribosome maturation factor	DIMT1
ENSBTAG00000011861	cilia and flagella associated protein 161	CFAP161
ENSBTAG00000011895	pantothenate kinase 3	PANK3
ENSBTAG00000012004	transforming growth factor beta 3	TGFB3
ENSBTAG00000012015	fibrous sheath interacting protein 1	FSIP1
ENSBTAG00000012273	family with sequence similarity 131 member A	FAM131A
ENSBTAG00000012350	methionine adenosyltransferase 2B	MAT2B
ENSBTAG00000012463	zinc finger matrin-type 3	ZMAT3
ENSBTAG00000012677	Rho GTPase activating protein 12	ARHGAP12
ENSBTAG00000012857	cyclin and CBS domain divalent metal cation transport mediator 2	CNNM2
ENSBTAG00000012970	family with sequence similarity 53 member B	FAM53B
ENSBTAG00000012989	ubiquitin conjugating enzyme E2 L6	UBE2L6
ENSBTAG00000013007	family with sequence similarity 210 member B	FAM210B
ENSBTAG00000013175	granule associated Rac and RHOG effector 1	GARRE1
ENSBTAG00000013314	PBX homeobox 3	PBX3
ENSBTAG00000013316	bromodomain and PHD finger containing 3	BRPF3
ENSBTAG00000013317	ring finger protein 168	RNF168
ENSBTAG00000013412	nuclear factor of activated T cells 5	NFAT5
ENSBTAG00000013439	Rho guanine nucleotide exchange factor 26	ARHGEF26
ENSBTAG00000013452	aquaporin 9	AQP9
ENSBTAG00000013489	cytochrome P450 family 27 subfamily A member 1	CYP27A1
ENSBTAG00000013591	cytochrome b5 reductase 4	CYB5R4
ENSBTAG00000013614	transmembrane protein 38A	TMEM38A
ENSBTAG00000013680	ATPase Na+/K+ transporting subunit beta 2	ATP1B2
ENSBTAG00000013806	EF-hand domain family member B	EFHB
ENSBTAG00000013825	branched chain amino acid transaminase 1	BCAT1
ENSBTAG00000013830	LEO1 homolog, Paf1/RNA polymerase II complex component	LEO1
ENSBTAG00000013918	adhesion G protein-coupled receptor L3	ADGRL3
ENSBTAG00000013943	zinc finger protein 703	ZNF703
ENSBTAG00000013960	phosphoserine aminotransferase 1	PSAT1
ENSBTAG00000013999	FAM20B glycosaminoglycan xylosylkinase	FAM20B
ENSBTAG00000014124	MLLT3 super elongation complex subunit	MLLT3
ENSBTAG00000014171	N-acyl phosphatidylethanolamine phospholipase D	NAPEPLD
ENSBTAG00000014249	influenza virus NS1A binding protein	IVNS1ABP
ENSBTAG00000014253	TBC1 domain family member 22B	TBC1D22B
ENSBTAG00000014289	zinc finger FYVE-type containing 9	ZFYVE9
ENSBTAG00000014328	uncharacterized LOC512219	MGC138914
ENSBTAG00000014370	neuropilin and tolloid like 2	NETO2
ENSBTAG00000014376	ankyrin repeat domain 13A	ANKRD13A
ENSBTAG00000014389	Sp4 transcription factor	SP4
ENSBTAG00000014405	oxysterol binding protein like 6	OSBPL6
ENSBTAG00000014406	large tumor suppressor kinase 2	LATS2
ENSBTAG00000014417	cytosolic arginine sensor for mTORC1 subunit 2	CASTOR2
ENSBTAG00000014530	netrin G1	NTNG1
ENSBTAG00000014821	solute carrier family 7 member 7	SLC7A7
ENSBTAG00000014884	homeodomain interacting protein kinase 3	HIPK3
ENSBTAG00000014933	trafficking kinesin protein 2	TRAK2
ENSBTAG00000014958	protein kinase cAMP-dependent type II regulatory subunit beta	PRKAR2B
ENSBTAG00000015007	nuclear receptor coactivator 1	NCOA1
ENSBTAG00000015016	calcium binding and coiled-coil domain 1	CALCOCO1
ENSBTAG00000015022	kinesin family member 2A	KIF2A
ENSBTAG00000015226	BR serine/threonine kinase 1	BRSK1
ENSBTAG00000015329	MINDY lysine 48 deubiquitinase 1	MINDY1
ENSBTAG00000015402	growth regulating estrogen receptor binding 1	GREB1
ENSBTAG00000015516	coiled-coil domain containing 28A	CCDC28A
ENSBTAG00000015571	glutamate-cysteine ligase catalytic subunit	GCLC
ENSBTAG00000015590	ciliogenesis associated kinase 1	CILK1
ENSBTAG00000015880	proline rich membrane anchor 1	PRIMA1
ENSBTAG00000015899	zinc finger protein 665	LOC100847180
ENSBTAG00000015939	nectin cell adhesion molecule 1	NECTIN1
ENSBTAG00000016005	protein phosphatase 3 catalytic subunit alpha	PPP3CA
ENSBTAG00000016010	kelch like family member 7	KLHL7
ENSBTAG00000016108	BTB domain containing 2	BTBD2
ENSBTAG00000016137	zinc finger protein 608	ZNF608
ENSBTAG00000016185	ENAH actin regulator	ENAH
ENSBTAG00000016197	pleckstrin homology like domain family B member 1	PHLDB1
ENSBTAG00000016243	RB transcriptional corepressor like 2	RBL2
ENSBTAG00000016299	zinc finger protein 784	ZNF784
ENSBTAG00000016349	TEA domain transcription factor 2	TEAD2
ENSBTAG00000016448	zinc finger and BTB domain containing 40	ZBTB40
ENSBTAG00000016462	transcription factor 4	TCF4
ENSBTAG00000016496	zinc finger protein 641	ZNF641
ENSBTAG00000016513	zinc finger protein 331	ZNF331
ENSBTAG00000016525	integrin subunit alpha 1	ITGA1
ENSBTAG00000016566	integrin subunit alpha 9	ITGA9
ENSBTAG00000016685	flavin containing dimethylaniline monoxygenase 4	FMO4
ENSBTAG00000016771	polo like kinase 2	PLK2
ENSBTAG00000016821	sorting nexin 22	SNX22
ENSBTAG00000016943	NIMA related kinase 7	NEK7
ENSBTAG00000016944	adenosine A2a receptor	ADORA2A
ENSBTAG00000017158	visinin like 1	VSNL1
ENSBTAG00000017195	FA complementation group C	FANCC
ENSBTAG00000017263	MAX interactor 1, dimerization protein	MXI1
ENSBTAG00000017393	L3MBTL histone methyl-lysine binding protein 3	L3MBTL3
ENSBTAG00000017419	zinc finger ZZ-type containing 3	ZZZ3
ENSBTAG00000017435	potassium channel tetramerization domain containing 7	KCTD7
ENSBTAG00000017694	transcriptional repressor GATA binding 1	TRPS1
ENSBTAG00000017719	A-kinase anchoring protein 6	AKAP6
ENSBTAG00000017895	C-type lectin domain containing 10A	CLEC10A
ENSBTAG00000018007	nuclear receptor subfamily 2 group F member 2	NR2F2
ENSBTAG00000018229	nuclear factor I X	NFIX
ENSBTAG00000018262	DnaJ heat shock protein family (Hsp40) member C5 gamma	DNAJC5G
ENSBTAG00000018303	pappalysin 2	PAPPA2
ENSBTAG00000018313	muscleblind like splicing regulator 2	MBNL2
ENSBTAG00000018509	ethanolamine kinase 2	ETNK2
ENSBTAG00000018600	vestigial like family member 4	VGLL4
ENSBTAG00000018645	distal-less homeobox 5	DLX5
ENSBTAG00000018938	cell death inducing p53 target 1	CDIP1
ENSBTAG00000018978	lysine acetyltransferase 14	KAT14
ENSBTAG00000019008	F-box and leucine rich repeat protein 16	FBXL16
ENSBTAG00000019010	eukaryotic translation initiation factor 2B subunit gamma	EIF2B3
ENSBTAG00000019024	JAZF zinc finger 1	JAZF1
ENSBTAG00000019155	fibroblast growth factor receptor substrate 2	FRS2
ENSBTAG00000019204	reticulon 3	RTN3
ENSBTAG00000019210	adenylate cyclase 2	ADCY2
ENSBTAG00000019291	growth factor receptor bound protein 14	GRB14
ENSBTAG00000019488	USP6 N-terminal like	USP6NL
ENSBTAG00000019501	nudix hydrolase 15	NUDT15
ENSBTAG00000019512	glucose-6-phosphate dehydrogenase	G6PD
ENSBTAG00000019550	TBC1 domain family member 2	TBC1D2
ENSBTAG00000019581	pleckstrin homology and FYVE domain containing 2	PLEKHF2
ENSBTAG00000019592	methyl-CpG binding domain protein 5	MBD5
ENSBTAG00000019621	NDRG family member 3	NDRG3
ENSBTAG00000019652	serine/threonine kinase 26	STK26
ENSBTAG00000019692	BCL2 like 2	BCL2L2
ENSBTAG00000019742	forkhead box J2	FOXJ2
ENSBTAG00000019784	protein phosphatase 2 regulatory subunit B'epsilon	PPP2R5E
ENSBTAG00000019792	solute carrier family 16 member 9	SLC16A9
ENSBTAG00000019818	castor zinc finger 1	CASZ1
ENSBTAG00000019834	ADP ribosylation factor like GTPase 15	ARL15
ENSBTAG00000019844	zinc finger protein 467	ZNF467
ENSBTAG00000019938	NEDD4 binding protein 1	N4BP1
ENSBTAG00000019958	nucleoredoxin like 2	NXNL2
ENSBTAG00000020119	ring finger protein 43	RNF43
ENSBTAG00000020160	ring finger protein 138	RNF138
ENSBTAG00000020243	sushi, von Willebrand factor type A, EGF and pentraxin domain containing 1	SVEP1
ENSBTAG00000020286	GRB2 associated regulator of MAPK1 subtype 1	GAREM1
ENSBTAG00000020312	nuclear receptor coactivator 2	NCOA2
ENSBTAG00000020330	BTG anti-proliferation factor 1	BTG1
ENSBTAG00000020345	calponin 3	CNN3
ENSBTAG00000020363	glucosylceramidase beta 3	GBA3
ENSBTAG00000020379	apoptosis resistant E3 ubiquitin protein ligase 1	AREL1
ENSBTAG00000020387	meiosis regulator and mRNA stability factor 1	MARF1
ENSBTAG00000020420	adaptor related protein complex 1 subunit sigma 2	AP1S2
ENSBTAG00000020551	ATP binding cassette subfamily D member 1	ABCD1
ENSBTAG00000020578	PR/SET domain 6	PRDM6
ENSBTAG00000020591	vesicle associated membrane protein 4	VAMP4
ENSBTAG00000020605	smoothelin like 2	SMTNL2
ENSBTAG00000020752	centrosomal protein 78	CEP78
ENSBTAG00000020800	BEN domain containing 7	BEND7
ENSBTAG00000020852	solute carrier family 16 member 11	SLC16A11
ENSBTAG00000020855	protein tyrosine phosphatase non-receptor type 4	PTPN4
ENSBTAG00000020979	nerve growth factor receptor	NGFR
ENSBTAG00000021036	membrane associated ring-CH-type finger 2	MARCHF2
ENSBTAG00000021068	SUFU negative regulator of hedgehog signaling	SUFU
ENSBTAG00000021116	exocyst complex component 6	EXOC6
ENSBTAG00000021164	sarcolemma associated protein	SLMAP
ENSBTAG00000021216	HECT, C2 and WW domain containing E3 ubiquitin protein ligase 1	HECW1
ENSBTAG00000021245	sprouty RTK signaling antagonist 1	SPRY1
ENSBTAG00000021250	ralA binding protein 1	RALBP1
ENSBTAG00000021407	caspase 16	CASP16
ENSBTAG00000021408	flavin containing dimethylaniline monoxygenase 1	FMO1
ENSBTAG00000021438	zinc finger protein 821	ZNF821
ENSBTAG00000021654	growth arrest specific 2	GAS2
ENSBTAG00000021883	adaptor related protein complex 3 subunit mu 1	AP3M1
ENSBTAG00000021904	kinesin family member 26A	KIF26A
ENSBTAG00000021918	enhancer of zeste 1 polycomb repressive complex 2 subunit	EZH1
ENSBTAG00000021938	Rho GTPase activating protein 44	ARHGAP44
ENSBTAG00000022360	SRY-box transcription factor 5	SOX5
ENSBTAG00000023169	ninein-like protein	LOC100297905
ENSBTAG00000023377	SH3 domain binding protein 5	SH3BP5
ENSBTAG00000023529	sperm flagellar 2	SPEF2
ENSBTAG00000023843	Ral GEF with PH domain and SH3 binding motif 1	RALGPS1
ENSBTAG00000024555	EF-hand calcium binding domain 2	EFCAB2
ENSBTAG00000024942	reprimo like	RPRML
ENSBTAG00000024958	atos homolog A	ATOSA
ENSBTAG00000025313	dynein light chain LC8-type 2	DYNLL2
ENSBTAG00000025762	2',3'-cyclic nucleotide 3' phosphodiesterase	CNP
ENSBTAG00000025803	inhibitory synaptic factor 1	INSYN1
ENSBTAG00000026181	UDP glucuronosyltransferase family 1 member A1	UGT1A1
ENSBTAG00000027024	Rho GTPase activating protein 5	ARHGAP5
ENSBTAG00000027173	calcineurin like EF-hand protein 1	CHP1
ENSBTAG00000027425	coiled-coil domain containing 190	CCDC190
ENSBTAG00000027713	LysM domain containing 3	LYSMD3
ENSBTAG00000030646	potassium channel tetramerization domain containing 17	KCTD17
ENSBTAG00000031774	H1.12 linker histone, cluster member	H1-12
ENSBTAG00000032051	sulfotransferase family, cytosolic, 1C, member 4	LOC783020
ENSBTAG00000032821	sciellin	SCEL
ENSBTAG00000032875	brain expressed X-linked 2	LOC767968
ENSBTAG00000033423	ephrin A3	EFNA3
ENSBTAG00000033486	chromosome 17 C4orf46 homolog	C17H4orf46
ENSBTAG00000033680	centrosomal protein 112	CEP112
ENSBTAG00000033759	uncharacterized LOC777593	LOC777593
ENSBTAG00000034193	beta-carotene oxygenase 2	BCO2
ENSBTAG00000034435	NKD inhibitor of WNT signaling pathway 2	NKD2
ENSBTAG00000034626	F-box protein 16	FBXO16
ENSBTAG00000035084	frizzled class receptor 3	FZD3
ENSBTAG00000035907	DEAD-box helicase 3 X-linked	DDX3X
ENSBTAG00000036028	brain expressed X-linked 2	LOC768028
ENSBTAG00000036087	armadillo repeat containing 2	ARMC2
ENSBTAG00000036102	Ig-like domain-containing protein	G5E641_BOVIN
ENSBTAG00000037509	aldo-keto reductase family 1, member C1-like	LOC782061
ENSBTAG00000037571	estrogen receptor binding site associated antigen 9	EBAG9
ENSBTAG00000037804	IKAROS family zinc finger 2	IKZF2
ENSBTAG00000038115	FLYWCH family member 2	FLYWCH2
ENSBTAG00000038149	NLR family pyrin domain containing 12	NLRP12
ENSBTAG00000039014	differentially expressed in FDCP 8 homolog	DEF8
ENSBTAG00000039080	solute carrier family 22 member 3	SLC22A3
ENSBTAG00000039307	Yes1 associated transcriptional regulator	YAP1
ENSBTAG00000039794	casein kinase I beta	CSNK1B
ENSBTAG00000039890	family with sequence similarity 127, member A	LOC511516
ENSBTAG00000040061	zinc finger and BTB domain containing 38	ZBTB38
ENSBTAG00000040449	chromosome 15 C11orf97 homolog	C15H11orf97
ENSBTAG00000040460	keratin 23	KRT23
ENSBTAG00000043957	testis development related protein	TDRP
ENSBTAG00000044064	ring finger protein 144A	RNF144A
ENSBTAG00000044118	high mobility group AT-hook 2	HMGA2
ENSBTAG00000044119	kinase suppressor of ras 2	KSR2
ENSBTAG00000044179	ceramide synthase 6	CERS6
ENSBTAG00000044192	MAF bZIP transcription factor	MAF
ENSBTAG00000045717	2-aminoethanethiol dioxygenase	ADO
ENSBTAG00000046017	popeye domain containing 3	POPDC3
ENSBTAG00000046255	ataxin 1 like	ATXN1L
ENSBTAG00000046328	Xg glycoprotein	XG
ENSBTAG00000046648	carboxypeptidase A4	CPA4
ENSBTAG00000046744	paralemmin 3	PALM3
ENSBTAG00000046805	cytochrome P450 family 2 subfamily F member 1	CYP2F1
ENSBTAG00000046837	zinc finger protein 358	ZNF358
ENSBTAG00000047717	family with sequence similarity 222 member B	FAM222B
ENSBTAG00000047752	OTU deubiquitinase 1	OTUD1
ENSBTAG00000048843	ubiquitin conjugating enzyme E2 W	UBE2W
ENSBTAG00000048903	prion protein	PRNP
ENSBTAG00000049473	opioid related nociceptin receptor 1	OPRL1
ENSBTAG00000049545	zinc finger protein 239	LOC112443783
ENSBTAG00000049615	vesicle associated membrane protein 7	VAMP7
ENSBTAG00000049766	dual specificity phosphatase 28	DUSP28
ENSBTAG00000050469	Protein kinase domain-containing protein	A0A3Q1LKV2_BOVIN
ENSBTAG00000050628	serine protease inhibitor Kazal-type 2	LOC101902029
ENSBTAG00000050633	phospholipase A2 group IIF	PLA2G2F
ENSBTAG00000050696	kelch domain containing 3	KLHDC3
ENSBTAG00000050763	2-phosphoxylose phosphatase 1	PXYLP1
ENSBTAG00000050953	uncharacterized LOC515828	LOC515828
ENSBTAG00000051211	dual specificity phosphatase 8	DUSP8
ENSBTAG00000051618	PET117 cytochrome c oxidase chaperone	PET117
ENSBTAG00000051898	fibroblast growth factor 7	FGF7
ENSBTAG00000051913	uronyl 2-sulfotransferase	UST
ENSBTAG00000052247	tubulin polymerization promoting protein	TPPP
ENSBTAG00000052496	fibroblast growth factor 14	FGF14
ENSBTAG00000052515	transmembrane inner ear	TMIE
ENSBTAG00000052622	Protein kinase domain-containing protein	A0A3Q1LS68_BOVIN
ENSBTAG00000052810	collectin-46-like	LOC112444733
ENSBTAG00000053726	eukaryotic translation initiation factor 4E binding protein 2	EIF4EBP2
ENSBTAG00000054008	ATP-binding cassette sub-family C member 4-like	LOC132342101
ENSBTAG00000054008	ATP-binding cassette sub-family C member 4	LOC521568
ENSBTAG00000054162	homeobox B8	HOXB8
ENSBTAG00000054330	tubulin, beta 2B class IIb	TUBB2B
ENSBTAG00000054545	ring finger protein 11	RNF11
ENSBTAG00000054580	bisphosphoglycerate mutase	LOC112447087
ENSBTAG00000054680	ST3 beta-galactoside alpha-2,3-sialyltransferase 2	ST3GAL2
ENSBTAG00000054773	ubiquitin conjugating enzyme E2 R2	UBE2R2
ENSBTAG00000054994	high mobility group protein 20A	LOC100298890
ENSBTAG00000055045	heat shock protein family B (small) member 7	HSPB7
ENSBTAG00000055085	A0AAA9SIM1_BOVIN
ENSBTAG00000055158	tumor protein p53 inducible nuclear protein 1	TP53INP1
ENSBTAG00000053119
ENSBTAG00000008253
ENSBTAG00000052980
ENSBTAG00000020357
ENSBTAG00000039513
ENSBTAG00000052892
ENSBTAG00000022084
ENSBTAG00000052845
ENSBTAG00000054849
ENSBTAG00000052781
ENSBTAG00000053433
ENSBTAG00000050105
ENSBTAG00000053931
ENSBTAG00000049663
ENSBTAG00000050772
ENSBTAG00000014529
ENSBTAG00000008248
ENSBTAG00000031767
ENSBTAG00000054584
ENSBTAG00000048438
ENSBTAG00000051071
ENSBTAG00000008078
ENSBTAG00000051325
ENSBTAG00000050290
ENSBTAG00000048770
ENSBTAG00000024407
ENSBTAG00000040547
ENSBTAG00000030297
ENSBTAG00000045588
ENSBTAG00000011693
ENSBTAG00000053070
ENSBTAG00000038783
ENSBTAG00000051195
ENSBTAG00000051509
ENSBTAG00000004280
ENSBTAG00000052604
ENSBTAG00000049588
ENSBTAG00000049318
ENSBTAG00000050614
ENSBTAG00000009181
ENSBTAG00000017808
ENSBTAG00000052086
ENSBTAG00000048844
ENSBTAG00000049983
ENSBTAG00000055111
ENSBTAG00000054340
ENSBTAG00000054553
ENSBTAG00000054404
ENSBTAG00000055051

## Sheet: Table S10
Detail of all genes in pattern H (decreased expression from day 7 to day 10, then increased expression from day 10 to day 14)
ENSEMBL_GENE_ID	Gene Name	Gene Symbol
ENSBTAG00000000524	cystatin B (stefin B)	LOC512805
ENSBTAG00000000607	ATP binding cassette subfamily F member 2	ABCF2
ENSBTAG00000001229	solute carrier family 25 member 22	SLC25A22
ENSBTAG00000001668	Wnt family member 7A	WNT7A
ENSBTAG00000001807	A-kinase anchoring protein 8	AKAP8
ENSBTAG00000001868	phosphate cytidylyltransferase 2, ethanolamine	PCYT2
ENSBTAG00000002595	ATP binding cassette subfamily B member 5	ABCB5
ENSBTAG00000002628	solute carrier family 44 member 2	SLC44A2
ENSBTAG00000003557	coiled-coil domain containing 117	CCDC117
ENSBTAG00000003946	N-terminal EF-hand calcium binding protein 3	NECAB3
ENSBTAG00000003971	E2F transcription factor 1	E2F1
ENSBTAG00000005076	synoviolin 1	SYVN1
ENSBTAG00000005517	NOP58 ribonucleoprotein	NOP58
ENSBTAG00000005719	gap junction protein beta 4	GJB4
ENSBTAG00000006870	RasGEF domain family member 1A	RASGEF1A
ENSBTAG00000008102	cartilage acidic protein 1	CRTAC1
ENSBTAG00000008350	kelch like family member 21	KLHL21
ENSBTAG00000008718	polypeptide N-acetylgalactosaminyltransferase 17	GALNT17
ENSBTAG00000009570	angiopoietin like 8	ANGPTL8
ENSBTAG00000009576	protein kinase C and casein kinase substrate in neurons 3	PACSIN3
ENSBTAG00000010353	ATPase copper transporting beta	ATP7B
ENSBTAG00000010367	tetratricopeptide repeat domain 13	TTC13
ENSBTAG00000011527	5', 3'-nucleotidase, cytosolic	NT5C
ENSBTAG00000011759	complement C1q like 1	C1QL1
ENSBTAG00000012135	La ribonucleoprotein 1B	LARP1B
ENSBTAG00000012144	zinc finger MYND-type containing 19	ZMYND19
ENSBTAG00000012241	DNA polymerase delta 2, accessory subunit	POLD2
ENSBTAG00000012977	catechol-O-methyltransferase domain containing 1	COMTD1
ENSBTAG00000014498	unc-93 homolog A	UNC93A
ENSBTAG00000015314	argininosuccinate lyase	ASL
ENSBTAG00000015996	glypican 1	GPC1
ENSBTAG00000016625	transmembrane 131 like	TMEM131L
ENSBTAG00000017027	metabolism of cobalamin associated C	MMACHC
ENSBTAG00000017240	diacylglycerol kinase theta	DGKQ
ENSBTAG00000017266	integrin subunit alpha 6	ITGA6
ENSBTAG00000017409	distal-less homeobox 3	DLX3
ENSBTAG00000017418	ribosomal RNA processing 1B	RRP1B
ENSBTAG00000017745	interleukin 6 cytokine family signal transducer	IL6ST
ENSBTAG00000018372	StAR related lipid transfer domain containing 7	STARD7
ENSBTAG00000018431	neuron navigator 2	NAV2
ENSBTAG00000018483	NADH:ubiquinone oxidoreductase core subunit S3	NDUFS3
ENSBTAG00000018669	phospholipase B1	PLB1
ENSBTAG00000019782	triosephosphate isomerase 1	TPI1
ENSBTAG00000021092	ATPase H+ transporting V0 subunit d2	ATP6V0D2
ENSBTAG00000021190	cadherin 2	CDH2
ENSBTAG00000021347	cell wall biogenesis 43 C-terminal homolog	CWH43
ENSBTAG00000021374	phenylalanyl-tRNA synthetase subunit alpha	FARSA
ENSBTAG00000021428	carnosine dipeptidase 1	CNDP1
ENSBTAG00000021751	RAS and EF-hand domain containing	RASEF
ENSBTAG00000022292	translocase of inner mitochondrial membrane 8A	TIMM8A
ENSBTAG00000023073	family with sequence similarity 89 member A	FAM89A
ENSBTAG00000024701	translocase of inner mitochondrial membrane 10	TIMM10
ENSBTAG00000025210	collagen type IV alpha 2 chain	COL4A2
ENSBTAG00000026429	2,4-dienoyl-CoA reductase 2	DECR2
ENSBTAG00000030393	retinol dehydrogenase 13	RDH13
ENSBTAG00000030424	C-type lectin domain family 1 member A	CLEC1A
ENSBTAG00000031777	glycerophosphodiester phosphodiesterase domain containing 5	GDPD5
ENSBTAG00000038617	SH3 domain containing 21	SH3D21
ENSBTAG00000039705	HGH1 homolog	HGH1
ENSBTAG00000040042	glutamate ionotropic receptor NMDA type subunit 2C	GRIN2C
ENSBTAG00000047827	renin binding protein	RENBP
ENSBTAG00000049865	A0AAA9THW8_BOVIN
ENSBTAG00000050839	DISC1 scaffold protein	DISC1
ENSBTAG00000052794	secreted seminal-vesicle Ly-6 protein 1	SSLP1
ENSBTAG00000006910
ENSBTAG00000024086
ENSBTAG00000000532
ENSBTAG00000008466

[truncated: 10 more sheets: Table S11, Table S12, Table S13, Table S14, Table S15, Table S16, Table S17, Table S18, Table S19, Table S20]
