# Supplementary material for: Metabolomic and transcriptomic landscape of the bovine uterine lumen during the second week of the estrous cycle
Source: J Anim Sci Biotechnol. 2026 Jul 9;17:143. doi: 10.1186/s40104-026-01466-z (PMC13348268; doi:10.1186/s40104-026-01466-z)
Supplement: Supplementary file 2 — Additional file 2: Table S21. RNA samples quality control results [file 40104_2026_1466_MOESM2_ESM.xlsx]

## Sheet: Table S21
Table S21 RNA samples quality control results
Serial No.	Sample_ID	Concentration, ng/μL	Volume, μL	RIN	Sample QC results
1	AW_1	144.75	9.5	9.2	Pass
2	AW_2	210.84	9.5	9.3	Pass
3	AW_3	120.99	9.5	5.7	Pass
4	AW_4	266.09	9.5	8.5	Pass
5	AW_5	125.91	9.5	7.4	Pass
6	AW_6	218.41	9.5	1.9	Fail
7	AW_7	9.17	8.5	5.2	Fail
8	AW_8	48.39	9.5	8.1	Pass
9	AW_9	228.52	9.5	6.6	Pass
10	AW_10	278.91	9.5	8.3	Pass
11	AW_11	385.21	9.5	7.5	Pass
12	AW_12	140.87	9.5	6.5	Pass
13	AW_13	80.1	9.5	8.3	Pass
14	AW_14	191.6	9.5	9.1	Pass
15	AW_15	325.2	9.5	7.6	Pass
